# Supplementary material for: Analyses of gut microbiota and plasma bile acids enable stratification of patients for antidiabetic treatment
Source: Nat Commun. 2017 Nov 27;8:1785. doi: 10.1038/s41467-017-01682-2 (PMC5702614; doi:10.1038/s41467-017-01682-2)
Supplement: Supplementary file 4 — Supplementary Data 1 [file 41467_2017_1682_MOESM4_ESM.xlsx]

## Sheet: Supplementary Data 1
Supplementary Data 1 Generalized estimated equations analysis of correlations between changes of mOTUs and plasma BA compositions induced by Acarbose treatment, corrected with BMI, sex and age
mOTU	UDCA			GCDCA			GDCA			GUDCA			CA			GCA			TUDCA			TCA			CDCA			DCA			TCDCA			TDCA			GLCA			LCA			TLCA			12α-OH/non 12α-OHBA			ABA
	β	pvalue	q value	β		q value	β	pvalue	q value	β	pvalue	q value	β	pvalue	q value	β	pvalue	q value	β	pvalue	q value	β	pvalue	q value	β	pvalue	q value	β	pvalue	q value	β	pvalue	q value	β	pvalue	q value	β	pvalue	q value	β	pvalue	q value	β	pvalue	q value	β	pvalue	q value	β
[Ruminococcus] torques	0.00820817	0.890917	0.931414	0.122225	0.235496	0.714853	-0.0625672	0.246906	0.53239	0.0880048	0.0515482	0.142273	0.0910643	0.351435	0.515937	0.124583	0.196606	0.654347	-0.0401108	0.349876	0.536477	0.0115192	0.852074	0.978406	0.143547	0.0500929	0.123443	0.0256733	0.805389	0.896319	0.0274097	0.691201	0.851659	-0.08705	0.114174	0.405877	-0.0201875	0.718923	0.85527	0.0115076	0.91957	0.94702	-0.0319588	0.435838	0.699368	-0.0766657	0.238144	0.391237	0.111103
Alistipes putredinis	-0.136689	0.168748	0.356484	0.0334963	0.695575	0.956187	0.147745	0.15947	0.47841	0.0674985	0.632621	0.762378	-0.0354788	0.591102	0.7331	-0.0125666	0.870039	0.996115	0.107486	0.263545	0.445238	-0.00733113	0.92909	0.978406	-0.0928451	0.390063	0.593323	0.119615	0.17145	0.422157	0.0823752	0.381588	0.688288	0.178966	0.139554	0.405877	0.168093	0.0745412	0.209519	0.166683	0.0630028	0.317993	0.0388985	0.600497	0.845598	0.187446	0.042501	0.118136	0.0195371
Alistipes sp. HGB5	-0.129102	0.00124039	0.00950963	-0.0490121	0.547608	0.899642	0.0950392	0.281441	0.556747	-0.143442	0.00279891	0.0273219	-0.0556907	0.229406	0.376881	-0.0402037	0.527309	0.855624	-0.0971578	0.161441	0.31859	-0.0638949	0.231441	0.628878	-0.123301	0.00978659	0.0337637	0.169349	0.00474863	0.0409569	-0.0405942	0.606881	0.837496	0.0419928	0.514918	0.780325	0.23222	0.112434	0.276331	0.25394	0.0783461	0.317993	0.0223412	0.747009	0.914738	0.236292	0.00173112	0.0108532	-0.0632709
Anaerotruncus colihominis	-0.130367	0.12022	0.286242	-0.0210184	0.61966	0.956187	0.0594575	0.278278	0.556747	-0.00215854	0.953472	0.981934	-0.105649	0.0023867	0.0164682	0.0262162	0.486521	0.839249	0.0564869	0.110029	0.26327	0.0562628	0.204988	0.628878	-0.175168	0.000760417	0.00374777	0.00313108	0.950725	0.964706	0.0559513	0.193127	0.579382	0.066494	0.209942	0.438969	0.062845	0.290197	0.48838	0.0703467	0.219439	0.530762	0.0765527	0.164412	0.54021	0.0721019	0.431601	0.58393	-0.045442
Bacteroides dorei/vulgatus	0.218772	0.0725191	0.250191	0.064749	0.520047	0.88902	-0.149961	0.0572249	0.318615	0.269169	0.0679032	0.161563	-0.137294	0.109106	0.242933	0.00613301	0.92263	0.996115	0.220953	0.0803365	0.241009	0.00255205	0.9712	0.978406	-0.0734642	0.355422	0.557366	-0.096586	0.129001	0.387002	0.0441427	0.585777	0.824869	-0.118621	0.111736	0.405877	-0.166917	0.0519674	0.188724	-0.0747936	0.413943	0.678084	-0.159615	0.0685287	0.429862	-0.209264	0.00188751	0.0108532	0.00124921
Bacteroides finegoldii	-0.0715272	0.0451539	0.194726	0.00661225	0.940399	0.973593	0.0843032	0.523448	0.722359	-0.0664919	0.00839494	0.0458417	-0.0543302	0.284033	0.435517	0.00687116	0.913293	0.996115	-0.00807966	0.873149	0.899213	-0.0296119	0.58377	0.839169	-0.0901514	0.031402	0.0870536	0.113422	0.324392	0.559577	0.00899922	0.920302	0.955056	0.0507341	0.63283	0.839717	0.187624	0.381879	0.560632	0.302223	0.0684684	0.317993	0.0284299	0.782167	0.914738	0.124851	0.0925012	0.209021	-0.0047871
Bacteroides intestinalis	-0.00756768	0.905247	0.93227	0.0453819	0.514314	0.88902	0.0275121	0.746984	0.926145	0.121296	0.327631	0.48099	-0.00272774	0.975533	0.975533	0.0238232	0.652442	0.888478	0.0632151	0.456291	0.617334	0.0227617	0.685224	0.882494	-0.0665012	0.499925	0.689897	-0.0715874	0.303906	0.537679	0.0562528	0.453268	0.710807	0.076814	0.455562	0.748423	0.0162141	0.827276	0.891907	0.0118068	0.850074	0.938346	0.0348167	0.562504	0.825803	-0.0207252	0.734041	0.830309	0.0301121
Bacteroides plebeius	0.114227	0.352	0.506	0.162097	0.117876	0.451857	-0.11426	0.00189734	0.112183	0.15057	0.102693	0.202453	-0.0600241	0.271157	0.425224	0.223888	0.19688	0.654347	0.0838667	0.0988397	0.26327	0.203046	0.255197	0.628878	-0.039195	0.620709	0.808093	-0.184573	1.59e-05	0.0007866	0.108362	0.254271	0.637207	-0.0885935	0.0106434	0.255573	-0.109775	0.00861683	0.131154	-0.0970461	0.0335669	0.307865	-0.0791775	0.00667149	0.230167	-0.122652	0.0321427	0.110166	0.0888519
Bacteroides stercoris	0.310364	0.143144	0.318611	-0.0366858	0.615023	0.956187	0.107569	0.305373	0.585298	0.0519529	0.63437	0.762378	0.120039	0.133691	0.263561	0.0156631	0.846471	0.98994	0.0988481	0.299454	0.491961	0.0936914	0.171331	0.628878	0.116341	0.126109	0.263683	0.0544669	0.516745	0.685681	0.0935439	0.287133	0.637207	0.159843	0.194445	0.43287	0.0651813	0.52561	0.691848	0.0627358	0.552712	0.762743	0.0267103	0.593179	0.845598	0.0940721	0.454749	0.592031	0.0853866
Bacteroides thetaiotaomicron	-0.00025904	0.99588	0.99588	-0.0626153	0.0849943	0.401303	-0.0573231	0.0173508	0.246105	-0.0591457	0.205992	0.346662	-0.133147	4.62e-05	0.0015939	-0.0260731	0.432462	0.835567	-0.00803885	0.867461	0.899213	0.00112523	0.978406	0.978406	-0.115306	0.0328028	0.0870536	-0.0671658	0.170978	0.422157	-0.0185242	0.637535	0.84596	-0.0335386	0.123733	0.405877	-0.067887	0.0277727	0.145836	0.015862	0.664122	0.848601	-0.0314297	0.218577	0.599135	-0.078059	0.0341889	0.110166	-0.0890547
Bacteroides uniformis	-0.0480239	0.458039	0.593277	-0.142976	0.0498069	0.343668	-0.0942138	0.142533	0.468218	0.0428707	0.629901	0.762378	-0.0610618	0.487254	0.648134	-0.0864114	0.244363	0.654347	0.0681889	0.362087	0.54313	-0.0537752	0.456259	0.753412	-0.15506	0.00918127	0.0333425	-0.0459294	0.446457	0.628685	-0.0738214	0.326213	0.643106	-0.0484836	0.426113	0.735046	-0.0832599	0.231036	0.421746	-0.0182528	0.779041	0.895897	-0.0593232	0.418549	0.699368	0.0707951	0.305098	0.447909	-0.16411
Bifidobacterium adolescentis	0.0031283	0.888879	0.931414	0.0254448	0.813237	0.956187	0.00710073	0.938224	0.989461	-0.0201248	0.760881	0.860668	0.0153185	0.784516	0.859231	-0.0221111	0.660792	0.888478	-0.0630703	0.00391798	0.0380975	-0.0511156	0.0924966	0.628878	0.0332243	0.658934	0.821628	0.0697502	0.286033	0.532472	-0.0529587	0.175017	0.579382	-0.0507855	0.291552	0.558808	-0.00187617	0.977579	0.991955	-0.0529601	0.264575	0.559205	-0.0328292	0.336461	0.681547	-0.0396069	0.442261	0.586846	0.0266651
Bifidobacterium catenulatum-Bifidobacterium pseudocatenulatum complex	0.350345	0.2038	0.390617	-0.00441328	0.955347	0.973593	-0.0601202	0.169893	0.488443	-0.0923596	0.0911611	0.196566	0.0541562	0.323489	0.485234	-0.0529036	0.286366	0.671463	-0.102348	0.0427802	0.168858	-0.0438722	0.374394	0.738091	0.312362	0.0222535	0.0697952	-0.120701	0.054339	0.234337	-0.0432071	0.439246	0.706604	-0.0648531	0.13909	0.405877	-0.062848	0.185219	0.36946	-0.0517533	0.369687	0.63771	-0.0360145	0.389349	0.699368	-0.219983	0.000641055	0.00491475	0.0603065
Bifidobacterium longum	-0.0686423	0.243368	0.430574	-0.0553863	0.424547	0.796663	-0.1405	0.00397067	0.112183	-0.0339555	0.463998	0.61569	0.234649	0.164165	0.301648	-0.0428839	0.469035	0.839249	-0.122214	0.00768724	0.0589355	-0.0555141	0.192484	0.628878	0.136548	0.0808686	0.185998	-0.167496	0.00403329	0.0397567	-0.0622614	0.172577	0.579382	-0.115942	0.0148158	0.255573	-0.0968576	0.0695741	0.209519	-0.0925057	0.150758	0.434037	-0.0880482	0.0623869	0.429862	-0.227737	0.00266175	0.0131186	-0.0442614
Bilophila wadsworthia	0.059604	0.464304	0.593277	-0.030465	0.66299	0.956187	-0.016135	0.777007	0.926145	0.230341	0.0806152	0.179434	-0.0542931	0.59498	0.7331	-0.0247027	0.676283	0.888478	0.312894	0.000388375	0.00893262	-0.00533901	0.921539	0.978406	-0.145776	0.231109	0.419646	0.0467455	0.496417	0.685056	0.0453928	0.373812	0.688288	0.0100696	0.851819	0.932945	0.0509633	0.53142	0.691848	0.0588558	0.454312	0.712444	-0.0161211	0.747008	0.914738	0.0967505	0.145812	0.279473	-0.03175
Clostridium bolteae	-0.00620014	0.880947	0.931414	-0.0562938	0.0380737	0.317638	-0.0819422	0.0237956	0.246105	0.0393338	0.755801	0.860668	-0.0281126	0.636768	0.757534	-0.0450992	0.0248217	0.34254	0.0597239	0.592259	0.716946	-0.0218301	0.48273	0.774613	-0.0414701	0.196699	0.386723	-0.0302718	0.201184	0.439045	-0.0280403	0.440348	0.706604	-0.0611808	0.057774	0.405877	-0.0867076	0.0254797	0.145836	-0.0225705	0.690226	0.85136	-0.0719866	0.0437852	0.429862	-0.0737165	0.0343464	0.110166	-0.0728218
Clostridium leptum	-0.100228	0.173833	0.356484	0.00247472	0.983395	0.983395	0.107091	0.41459	0.681112	-0.112272	0.0322147	0.105848	-0.0116199	0.861879	0.914918	0.0663677	0.624623	0.888478	-0.0204696	0.79881	0.861217	0.0939384	0.512099	0.803065	-0.0751302	0.488894	0.688442	0.0778282	0.260409	0.499118	0.069108	0.621231	0.840489	0.130831	0.316213	0.574177	0.0947842	0.41775	0.586421	0.195287	0.0540283	0.317993	0.160691	0.328373	0.681547	0.260819	0.0200767	0.0817164	0.0145672
Clostridium scindens	-0.0184068	0.764845	0.837687	0.0823093	0.334751	0.74851	0.0563799	0.439421	0.705117	0.178078	0.250578	0.386667	-0.119686	0.00388157	0.022319	0.10585	0.259686	0.654347	0.2594	0.205273	0.372732	0.109186	0.234806	0.628878	-0.0438516	0.574431	0.762226	-0.0263777	0.651511	0.788672	0.139918	0.189406	0.579382	0.0622518	0.326307	0.577312	0.0997451	0.396884	0.570521	0.0722317	0.478673	0.71801	0.0677384	0.243127	0.599135	-0.0957346	0.136127	0.276258	0.0819456
Clostridium sp. L2-50	-0.147095	0.00078414	0.00901761	0.0251002	0.836268	0.956187	0.126598	0.349061	0.624565	-0.121324	0.0197439	0.0756851	-0.157115	0.000633262	0.00728251	0.0813219	0.533215	0.855624	0.0348413	0.662848	0.767373	0.120079	0.402986	0.751515	-0.251869	4.92e-06	4.84971e-05	0.00086856	0.992145	0.992145	0.11814	0.389528	0.688288	0.174753	0.183852	0.43287	0.11058	0.337675	0.5516	0.100222	0.238458	0.530762	0.182682	0.279467	0.639256	0.18651	0.142851	0.279473	-0.00309654
Collinsella aerofaciens	0.0432485	0.197334	0.38903	-0.010176	0.845325	0.956187	-0.0893112	0.0600289	0.318615	-0.110567	0.0051742	0.035702	0.207812	5.13e-07	3.5397e-05	-0.00398299	0.959917	0.996115	-0.113389	0.0044171	0.0380975	0.00721001	0.928303	0.978406	0.378449	6.13e-14	1.4099e-12	-0.107271	0.0170911	0.0907143	-0.0109704	0.813211	0.905026	-0.0657214	0.104772	0.405877	-0.0945298	0.0463052	0.188724	-0.122777	0.046955	0.317993	-0.0463182	0.287202	0.639256	-0.141325	0.023729	0.0909611	0.0502356
Eggerthella lenta	0.0890745	0.0617943	0.232575	0.0151978	0.792605	0.956187	-0.00765024	0.865741	0.963486	0.034361	0.567766	0.739168	-0.135064	0.0143817	0.0597141	0.0531529	0.331135	0.714011	0.0529249	0.403347	0.557469	0.0517198	0.343981	0.69808	-0.0526985	0.339803	0.545265	0.0181667	0.707537	0.841726	0.0129044	0.764229	0.876735	-0.0248827	0.532094	0.781159	-0.0633905	0.0470948	0.188724	0.00706986	0.877023	0.938346	-0.0125093	0.644515	0.88943	0.0407599	0.526809	0.660905	-0.0158848
Eubacterium eligens	0.291183	0.120305	0.286242	-0.0306181	0.624298	0.956187	-0.0467718	0.503249	0.715689	-0.00683136	0.921202	0.963075	0.00475077	0.94832	0.962266	-0.0289616	0.450473	0.839249	-0.0224134	0.649533	0.767373	-0.0133568	0.757065	0.932812	0.0856944	0.395549	0.593323	-0.0474522	0.538981	0.701692	-0.0352493	0.383238	0.688288	-0.0236156	0.693926	0.855015	-0.169089	0.0143938	0.131154	-0.0994763	0.117321	0.401249	-0.105103	0.0640657	0.429862	0.0129751	0.897602	0.924396	-0.00202325
Eubacterium ventriosum	-0.149382	0.113442	0.286242	0.087823	0.322807	0.74851	0.129361	0.22861	0.508842	0.115154	0.389222	0.526594	-0.150099	0.0177698	0.0681177	0.112416	0.166537	0.654347	0.20883	0.198591	0.372732	0.127511	0.176037	0.628878	-0.15526	0.0631905	0.15035	0.0683061	0.241397	0.483276	0.160409	0.176035	0.579382	0.17801	0.194478	0.43287	0.0936075	0.238474	0.421746	0.0776015	0.207768	0.530762	0.127014	0.106876	0.49163	0.124651	0.0570649	0.151442	0.0612331
Holdemania filiformis	-0.0464394	0.678835	0.767863	0.174315	0.0224398	0.291601	0.133451	0.0903582	0.436188	0.342241	0.0385542	0.12092	-0.137674	0.0958856	0.240804	0.202471	0.068978	0.458742	0.492932	0.0347755	0.168858	0.187563	0.135537	0.628878	-0.0509017	0.722338	0.830689	0.105501	0.0770758	0.295457	0.247507	0.0386731	0.579382	0.139003	0.0818634	0.405877	0.170656	0.104062	0.265937	0.150676	0.149304	0.434037	0.0667034	0.174636	0.547723	0.169559	0.0939081	0.209021	0.171937
Lachnospiraceae bacterium 1 4 56FAA	0.104548	0.098984	0.276224	-0.0181903	0.81082	0.956187	-0.130871	0.224223	0.508842	0.233463	0.0623436	0.158287	-0.109808	0.126052	0.263561	-0.0407126	0.598882	0.888478	0.183565	0.151258	0.316266	-0.0701664	0.441585	0.753412	-0.0302832	0.65518	0.821628	0.00458877	0.936397	0.964706	-0.0325254	0.732171	0.872714	-0.135376	0.201007	0.433422	-0.0656983	0.618217	0.761732	-0.00479765	0.9699	0.9699	-0.135566	0.241417	0.599135	-0.117077	0.0428029	0.118136	-0.0460027
Lactobacillus gasseri	-0.0409791	0.339385	0.505549	-0.089666	0.0295827	0.291601	-0.0503751	0.0546028	0.318615	-0.103613	0.0501307	0.142273	-0.0735899	0.0147122	0.0597141	-0.0621416	0.0424385	0.418323	-0.0983505	0.0125913	0.0789818	-0.0568895	0.0345878	0.397759	0.0607471	0.286507	0.48217	-0.114321	0.00058486	0.0134518	-0.0773181	0.00728051	0.502355	-0.0423441	0.0722149	0.405877	-0.0732216	0.0139474	0.131154	-0.0980376	0.00781363	0.177965	-0.0277238	0.230944	0.599135	-0.159013	8.68e-07	1.9964e-05	-0.0814487
Lactobacillus oris	0.568768	1.8e-09	6.21e-08	0.0664987	0.238284	0.714853	-0.0257843	0.496785	0.715689	-0.0876775	0.108338	0.207647	0.00849978	0.819247	0.88325	-0.00885112	0.82089	0.976576	-0.0640427	0.146785	0.316266	-0.00199463	0.958482	0.978406	0.369727	2.76e-06	3.174e-05	-0.109538	0.000947256	0.0163402	0.00382104	0.927373	0.955056	-0.0235902	0.520217	0.780325	-0.0489097	0.201329	0.38588	-0.0450585	0.231715	0.530762	-0.00678913	0.849371	0.95092	-0.169147	4.27e-10	1.47315e-08	0.138585
Lactobacillus rhamnosus	0.0268236	0.296614	0.475962	-0.038722	0.294116	0.74851	-0.0638589	0.00487754	0.112183	-0.146456	0.00101053	0.0139453	0.149447	7.44e-05	0.0017112	-0.0572251	0.0180657	0.311633	-0.105433	0.000943744	0.0162796	-0.0501341	0.0214336	0.397759	0.400638	0	0	-0.0916601	0.00276063	0.0317473	-0.0353293	0.189459	0.579382	-0.0518331	0.0136356	0.255573	-0.0720025	0.00113608	0.0391948	-0.0761143	0.00129577	0.0553947	-0.0178245	0.312007	0.672765	-0.0990357	0.00221679	0.011766	0.0209298
Lactobacillus salivarius	0.613182	0	0	0.102232	5.72e-05	0.0039468	-0.00624676	0.852687	0.963486	-0.0380857	0.0100834	0.0496969	0.0385002	0.511499	0.665913	0.0162686	0.569421	0.888478	-0.0265324	0.146195	0.316266	0.0195987	0.553706	0.835224	0.293912	0	0	-0.0915783	2.28e-05	0.0007866	0.026777	0.399008	0.688288	-0.00428947	0.899373	0.954719	-0.0291391	0.36187	0.554868	-0.0305734	0.32877	0.630142	-0.00251303	0.952708	0.952708	-0.137554	5.02e-12	3.4638e-10	0.166716
Megasphaera elsdenii	-0.0209675	0.620729	0.713838	0.00702167	0.921862	0.973593	0.0148454	0.762088	0.926145	-0.0632732	0.193046	0.341543	0.0162096	0.695549	0.798763	-0.0411409	0.258454	0.654347	-0.0446341	0.0965146	0.26327	-0.0528708	0.014241	0.397759	0.0372153	0.709587	0.829857	0.0664139	0.401689	0.602533	-0.0246833	0.412975	0.695007	0.0122999	0.74188	0.867622	0.0235544	0.461423	0.624278	-0.032811	0.224306	0.530762	-0.00364125	0.801647	0.921894	-0.0829793	0.256526	0.411634	0.00696863
motu linkage group 118	0.0466852	0.53822	0.65153	0.114647	0.10628	0.451857	0.0712579	0.395101	0.664926	0.280471	0.0251363	0.0867201	-0.102878	0.106207	0.242933	0.0650952	0.263898	0.654347	0.290232	0.0107159	0.07394	0.0283313	0.645063	0.882494	-0.061368	0.51204	0.69276	0.177921	0.112125	0.38683	0.104947	0.160789	0.579382	0.0360931	0.592091	0.817085	0.202015	0.175191	0.366309	0.182901	0.204386	0.530762	0.0207199	0.773972	0.914738	0.196707	0.209038	0.37957	0.0904786
motu linkage group 131	-0.103468	0.175659	0.356484	0.0256255	0.737133	0.956187	0.149046	0.22236	0.508842	0.0100749	0.911129	0.963075	-0.0391146	0.488449	0.648134	0.0237655	0.739592	0.927852	0.0748201	0.403963	0.557469	0.0760897	0.432236	0.753412	-0.149817	0.0051087	0.0207353	0.065089	0.190743	0.438709	0.116301	0.306329	0.637207	0.204589	0.16884	0.43287	0.176294	0.120144	0.276331	0.0809882	0.369645	0.63771	0.0831025	0.229727	0.599135	0.145977	0.122068	0.263209	0.0147385
motu linkage group 158	0.0550211	0.500374	0.616532	0.116758	0.278748	0.74851	0.040422	0.508243	0.715689	0.194297	0.369895	0.510455	-0.181015	0.00536531	0.0284774	0.160114	0.263419	0.654347	0.395382	0.204323	0.372732	0.144302	0.334878	0.69808	-0.0235871	0.785197	0.867506	0.0897015	0.375619	0.575949	0.179584	0.235797	0.637207	0.0475819	0.453669	0.748423	-0.00416529	0.951095	0.979486	0.0417999	0.531646	0.748644	-0.00579953	0.92544	0.952708	0.13029	0.303433	0.447909	0.121107
motu linkage group 206	-0.159198	0.00112801	0.00950963	-0.00352915	0.946857	0.973593	0.0852623	0.322015	0.600514	-0.0748681	0.119032	0.221978	-0.131197	0.0641572	0.184252	-0.00280041	0.929183	0.996115	-0.00265712	0.950922	0.950922	-0.0146485	0.690647	0.882494	-0.224481	0.00158683	0.0072994	0.16049	0.148384	0.422157	-0.00689951	0.879495	0.948206	0.0401107	0.495946	0.780325	0.0447616	0.588187	0.737908	0.0465139	0.522733	0.748644	0.00314693	0.946982	0.952708	0.334315	0.00617268	0.0283943	-0.0429156
motu linkage group 225	-0.0559897	0.272954	0.459362	-0.0601465	0.02901	0.291601	-0.00664005	0.917251	0.989461	-0.105537	0.00045485	0.0139453	0.00502802	0.89677	0.937532	-0.0112765	0.682633	0.888478	-0.106058	1.96e-05	0.0013524	-0.0163682	0.635969	0.882494	-0.109963	0.114068	0.24596	-0.0786705	0.00672136	0.0515304	-0.0437186	0.290904	0.637207	0.0145762	0.842778	0.932945	0.0219564	0.761998	0.868908	0.0590299	0.360178	0.63771	0.00324114	0.932454	0.952708	0.0464398	0.567891	0.687447	-0.084082
motu linkage group 238	-0.156405	0.012688	0.0673439	0.0729015	0.528258	0.88902	0.286766	0.0490729	0.318615	-0.0871642	0.211012	0.346662	-0.0698725	0.0977176	0.240804	0.0849636	0.302502	0.673312	0.0234329	0.713463	0.794016	0.147231	0.167956	0.628878	-0.152003	0.0318761	0.0870536	0.0645014	0.24514	0.483276	0.213177	0.140481	0.579382	0.40115	0.0331657	0.405877	0.167113	0.11846	0.276331	0.0454765	0.380583	0.640493	0.106032	0.143645	0.515837	0.227364	8.77e-05	0.00100855	0.0772923
motu linkage group 254	-0.146419	0.129893	0.298754	0.00566273	0.933922	0.973593	0.142053	0.141644	0.468218	-0.0915428	0.223026	0.357879	-0.0288626	0.774233	0.859231	0.0446758	0.399628	0.835567	-0.0840265	0.0612086	0.211316	0.0647114	0.283261	0.630567	-0.168219	0.0491416	0.123443	0.151475	0.223916	0.468189	0.0325649	0.676505	0.848706	0.153759	0.180625	0.43287	0.128714	0.24449	0.421746	0.100511	0.326836	0.630142	0.0923303	0.104685	0.49163	0.174276	0.0887984	0.209021	0.00839628
motu linkage group 258	-0.264691	0.000137084	0.0023647	0.0870786	0.367045	0.782557	0.317104	0.0249672	0.246105	-0.133568	0.0628533	0.158287	-0.213124	0.00051308	0.0070805	0.0929075	0.265532	0.654347	0.0259513	0.741268	0.811864	0.130032	0.228888	0.628878	-0.328275	1.37e-06	1.8906e-05	0.0718557	0.351026	0.570338	0.194415	0.145961	0.579382	0.380446	0.0398207	0.405877	0.242516	0.0211136	0.13244	0.216268	0.00160564	0.0553947	0.20819	0.0176975	0.305282	0.290109	1.73e-06	2.98425e-05	0.0391157
motu linkage group 284	0.0687821	0.371456	0.516417	0.0591502	0.306685	0.74851	-0.063659	0.206077	0.508842	0.328261	0.00100223	0.0139453	-0.162909	0.18908	0.334527	0.0207973	0.597928	0.888478	0.299877	4.98e-05	0.0017181	0.00155785	0.97366	0.978406	-0.0321892	0.839477	0.877635	0.0745344	0.355428	0.570338	0.0486494	0.295115	0.637207	-0.0443743	0.308304	0.574177	-0.0572359	0.424943	0.586421	-0.0105675	0.883949	0.938346	-0.0362868	0.490436	0.752003	0.0198712	0.834883	0.88626	0.0279276
motu linkage group 316	0.419869	0.100081	0.276224	0.0594695	0.411791	0.796663	0.0022967	0.975121	0.989461	0.0154119	0.864513	0.96212	-0.0719246	0.166125	0.301648	0.00141807	0.973761	0.996115	-0.0386897	0.321342	0.503923	-0.00961622	0.811115	0.978406	0.144274	0.248906	0.435938	-0.0937167	0.415204	0.609554	-0.0162918	0.733586	0.872714	-0.0221311	0.659145	0.839899	-0.0197167	0.796532	0.872393	-0.036402	0.574978	0.777911	-0.0391598	0.404358	0.699368	-0.228394	0.000153728	0.00151532	0.0971506
motu linkage group 325	-0.124356	0.000763953	0.00901761	-0.0647571	0.0788735	0.401303	0.0405177	0.479706	0.715689	-0.154367	6.25e-05	0.0043125	-0.133835	0.000388033	0.00669357	-0.0250094	0.527228	0.855624	-0.0836658	0.00433805	0.0380975	-0.022579	0.556816	0.835224	-0.165718	0.00427009	0.0184148	0.202759	0.124195	0.387002	-0.0498676	0.18629	0.579382	0.031278	0.582934	0.817085	0.0278403	0.561033	0.716875	0.0919782	0.15097	0.434037	0.0359221	0.458021	0.71826	0.360996	0.020133	0.0817164	-0.076846
motu linkage group 349	0.0733894	0.374215	0.516417	0.197808	0.00147016	0.0338138	0.0719433	0.367258	0.63352	0.386817	0.00223077	0.0256539	-0.153639	0.155163	0.297395	0.173207	0.00641793	0.311633	0.391275	0.00435637	0.0380975	0.172059	0.033172	0.397759	-0.0411969	0.696842	0.829001	-0.0211533	0.799066	0.896319	0.193272	0.0169252	0.579382	0.0874186	0.267312	0.526987	-0.000409441	0.995732	0.995732	0.0257629	0.690959	0.85136	0.059622	0.367861	0.686011	0.0339173	0.679808	0.795029	0.156848
motu linkage group 366	-0.223756	0.00365322	0.0252072	-0.0314531	0.718679	0.956187	0.132178	0.149287	0.468218	-0.182297	0.0124871	0.0574405	-0.161879	0.0491834	0.161602	-0.0203425	0.79696	0.964741	-0.0620633	0.472753	0.618155	0.00377749	0.963161	0.978406	-0.284992	0.000250223	0.00156958	0.172175	0.177428	0.422157	0.0415351	0.674475	0.848706	0.167979	0.120203	0.405877	0.160789	0.0759127	0.209519	0.176318	0.0886551	0.339845	0.126487	0.0897861	0.476557	0.301052	3.28e-05	0.00045264	-0.0805816
motu linkage group 394	-0.109348	0.000103416	0.0023647	-0.0370918	0.286734	0.74851	-0.0431079	0.191212	0.508842	-0.0559092	0.0489461	0.142273	-0.119345	0.00154592	0.0152383	-0.0613703	0.0525512	0.453254	-0.0408014	0.108399	0.26327	-0.0566092	0.0868833	0.628878	-0.15622	2.24e-08	3.864e-07	-0.0459528	0.508823	0.685681	-0.0361659	0.145584	0.579382	-0.0322727	0.120376	0.405877	-0.0386431	0.375239	0.560632	0.0188626	0.824947	0.933137	-0.0303377	0.277882	0.639256	0.125919	0.367322	0.51725	-0.0965567
motu linkage group 431	-0.193211	0.00720783	0.0452127	0.0205552	0.774278	0.956187	0.156366	0.115194	0.441577	0.0017597	0.985166	0.985166	-0.24477	0.00189393	0.0163351	0.0212818	0.695331	0.888478	0.131006	0.0742006	0.23272	0.0267902	0.706783	0.886691	-0.305137	4.43e-05	0.000382087	0.120681	0.293245	0.532472	0.0926217	0.276743	0.637207	0.155061	0.150543	0.4155	0.22892	0.0677016	0.209519	0.207551	0.0444645	0.317993	0.0865849	0.128289	0.515837	0.273069	0.0351254	0.110166	-0.0404393
motu linkage group 443	-0.0886262	0.220026	0.40369	-0.0187677	0.732384	0.956187	0.00189694	0.974093	0.989461	0.037991	0.67447	0.788787	0.027595	0.608417	0.736504	0.0307301	0.486066	0.839249	0.0429347	0.667281	0.767373	0.0202512	0.687523	0.882494	-0.0726341	0.201768	0.386723	0.0529949	0.552008	0.705344	0.00677981	0.908677	0.955056	0.00769359	0.884776	0.953899	-0.0681558	0.155689	0.339194	0.0261038	0.611159	0.795659	-0.0345343	0.430149	0.699368	0.152109	0.0806046	0.203937	-0.029984
motu linkage group 456	-0.0928534	0.307296	0.481896	-0.0138518	0.8196	0.956187	0.138271	0.0991711	0.436188	-0.0125738	0.909049	0.963075	-0.0774188	0.420397	0.580148	0.0285629	0.614023	0.888478	0.0329147	0.712288	0.794016	0.0526497	0.39373	0.751515	-0.207591	0.000537157	0.00285106	0.0484816	0.586946	0.723201	0.0518414	0.483517	0.725275	0.124746	0.141175	0.405877	0.213475	0.074188	0.209519	0.189372	0.0730997	0.317993	0.066847	0.219499	0.599135	0.153318	0.131563	0.275087	-0.0212549
motu linkage group 470	-0.108314	0.0640425	0.232575	-0.0703302	0.225636	0.714853	0.0691934	0.353015	0.624565	-0.151643	0.00845614	0.0458417	-0.132984	0.00350355	0.0219768	-0.0553	0.262701	0.654347	-0.0953748	0.0612511	0.211316	-0.0613973	0.174456	0.628878	-0.146148	0.0301751	0.0870536	0.298691	0.014784	0.0850082	-0.0727101	0.0989995	0.579382	0.031088	0.566109	0.813782	0.133228	0.187407	0.36946	0.1957	0.0741887	0.317993	0.0584099	0.41498	0.699368	0.228701	0.0415676	0.118136	-0.0638742
motu linkage group 490	0.157132	0.392583	0.531142	0.27163	0.063327	0.397233	-0.041914	0.48309	0.715689	0.272945	0.0232882	0.084573	-0.133407	0.112056	0.242933	0.329046	0.0307869	0.354049	0.391017	0.0176417	0.10144	0.218817	0.0292853	0.397759	0.0353361	0.666828	0.821628	-0.121807	0.0613873	0.24916	0.225182	0.0527068	0.579382	-0.0194172	0.728261	0.866379	-0.105525	0.0976346	0.259107	-0.0248218	0.763105	0.894926	-0.0562758	0.356238	0.68279	-0.0605917	0.426093	0.58393	0.215613
motu linkage group 495	-0.00856024	0.937748	0.951538	0.0439381	0.467158	0.848261	0.0162486	0.778499	0.926145	0.214696	0.076742	0.176507	-0.00395576	0.9447	0.962266	-0.00129764	0.974509	0.996115	0.139733	0.0440499	0.168858	-0.0157156	0.674534	0.882494	0.0387276	0.792071	0.867506	0.0596239	0.101651	0.369154	0.019296	0.660159	0.848706	0.0259634	0.707758	0.85676	0.0990442	0.157307	0.339194	0.0198145	0.600424	0.795659	0.00348984	0.919573	0.952708	0.136868	0.351256	0.504931	0.0356681
motu linkage group 507	-0.0309858	0.725225	0.807105	0.173357	0.0872398	0.401303	0.23985	0.128156	0.465408	0.140579	0.366779	0.510455	-0.0348775	0.665988	0.778867	0.157505	0.203342	0.654347	0.198975	0.0421222	0.168858	0.185074	0.218748	0.628878	-0.0509569	0.685687	0.829001	0.0169112	0.829373	0.908361	0.224611	0.100689	0.579382	0.300775	0.0740909	0.405877	0.287702	0.0295899	0.145836	0.191761	0.122119	0.401249	0.274621	0.149518	0.515837	0.0765601	0.29742	0.447909	0.183731
motu linkage group 517	-0.0354572	0.487354	0.611408	-0.0106866	0.65627	0.956187	-0.00678952	0.843895	0.963486	0.0263188	0.64084	0.762378	0.0992871	0.0667229	0.184252	-0.00327829	0.88585	0.996115	-0.0472642	0.114465	0.26327	-0.0154866	0.458599	0.753412	-0.0539513	0.252718	0.435938	-0.0270517	0.789456	0.896319	-0.0427632	0.0454991	0.579382	-0.00264203	0.929179	0.971415	-0.0158071	0.738258	0.863387	-0.00222496	0.964365	0.9699	0.00236239	0.932761	0.952708	0.0132176	0.889975	0.924396	-0.0113755
motu linkage group 520	-0.275123	0.0256618	0.126476	0.0126194	0.888649	0.973593	0.172856	0.110898	0.441577	-0.102541	0.096166	0.199355	-0.10328	0.0665139	0.184252	0.0795583	0.435948	0.835567	0.0495311	0.474814	0.618155	0.115736	0.303616	0.654672	-0.258582	0.000126085	0.000869986	0.0122842	0.890613	0.94542	0.138051	0.185484	0.579382	0.213527	0.047624	0.405877	0.203074	0.0721879	0.209519	0.298952	0.0112262	0.177965	0.206381	0.119707	0.515837	0.178682	0.0827572	0.203937	-0.0204355
motu linkage group 551	0.378917	0.00114626	0.00950963	0.228865	0.000438648	0.0151334	-0.0747526	0.048024	0.318615	0.204329	0.0158588	0.0683913	-0.0850053	0.26755	0.425224	0.126948	0.115828	0.654347	0.136622	0.161604	0.31859	0.0983271	0.248574	0.628878	0.1009	0.0977507	0.217574	-0.138015	0.00275568	0.0317473	0.122518	0.0530826	0.579382	-0.0677795	0.0520765	0.405877	-0.112338	0.00493273	0.113453	-0.0897227	0.0598676	0.317993	-0.071803	0.0133566	0.305282	-0.178539	0.00041099	0.00354479	0.160014
motu linkage group 573	0.0275078	0.256764	0.442918	-0.0488953	0.114242	0.451857	-0.0239116	0.622669	0.829871	-0.0659994	0.308887	0.46333	0.199193	0.066841	0.184252	-0.0443517	0.13445	0.654347	-0.0724145	0.112829	0.26327	-0.0573235	0.0323482	0.397759	0.331433	0.0218845	0.0697952	0.0349743	0.742153	0.867941	-0.0490147	0.11639	0.579382	-0.0531829	0.104021	0.405877	-0.0155037	0.781908	0.870187	0.0910981	0.531047	0.748644	-0.0051086	0.890455	0.952708	-0.0236674	0.730166	0.830309	0.0397122
motu linkage group 586	-0.147094	0.0082018	0.0471604	-0.120991	0.00567142	0.0978319	-0.0101806	0.835984	0.963486	-0.142552	0.00316776	0.0273219	-0.103778	0.00219103	0.0164682	-0.0530157	0.193687	0.654347	-0.0381908	0.521828	0.642966	-0.0321643	0.415686	0.753412	-0.216679	0.000122978	0.000869986	-0.00396702	0.944048	0.964706	-0.0474578	0.308745	0.637207	0.00190306	0.962422	0.977508	-0.0143181	0.768165	0.868908	0.0395645	0.422574	0.678084	0.0205472	0.688869	0.904411	0.176828	0.161793	0.301721	-0.139961
motu linkage group 624	-0.0571609	0.321275	0.492622	-0.0897995	0.041431	0.317638	-0.0135349	0.712855	0.926145	-0.0118099	0.908714	0.963075	-0.123406	0.0460213	0.161602	-0.0548674	0.142856	0.654347	0.018809	0.814983	0.865136	-0.0429448	0.241227	0.628878	-0.0761382	0.212137	0.395607	0.0583106	0.203615	0.439045	-0.0446708	0.313986	0.637207	-0.0109083	0.785987	0.903885	0.0335631	0.351745	0.5516	0.0536868	0.093628	0.340018	-0.0147706	0.694692	0.904411	0.0782589	0.231899	0.391237	-0.0913785
motu linkage group 70	-0.107984	0.0771093	0.253359	-0.147088	0.143715	0.521912	-0.0405998	0.62541	0.829871	-0.181515	0.00863684	0.0458417	0.184819	0.206187	0.355672	-0.1064	0.243091	0.654347	-0.168182	0.0307368	0.163141	-0.0913904	0.27227	0.630567	0.0163924	0.833631	0.877635	-0.0776534	0.37478	0.575949	-0.122058	0.192937	0.579382	-0.00417689	0.963341	0.977508	-0.00969555	0.912037	0.968163	-0.0208411	0.757258	0.894926	-0.0214756	0.766064	0.914738	-0.0069687	0.935823	0.949585	-0.100675
Odoribacter splanchnicus	-0.164054	0.0284484	0.130863	-0.0500518	0.427196	0.796663	0.16909	0.0311664	0.26881	-0.164264	0.00438454	0.0336148	-0.110664	0.112665	0.242933	-0.0162177	0.770452	0.949307	-0.0421926	0.493005	0.629951	0.00832432	0.87327	0.978406	-0.244893	0.000422551	0.00242967	0.150255	0.177292	0.422157	0.0472171	0.476975	0.725275	0.196357	0.0092085	0.255573	0.244225	0.0156725	0.131154	0.259326	0.0223062	0.256521	0.107716	0.0618146	0.429862	0.289757	0.00148747	0.0102635	-0.0615576
Pseudoflavonifractor capillosus	0.0553636	0.409758	0.543718	0.0574606	0.395702	0.796663	0.00183366	0.973156	0.989461	0.268312	0.0642325	0.158287	-0.0643743	0.412101	0.580148	0.0983747	0.142416	0.654347	0.289984	0.0694994	0.228355	0.0927039	0.239453	0.628878	0.0169778	0.880984	0.907282	-0.0360186	0.58058	0.723201	0.081171	0.310194	0.637207	0.0220305	0.669485	0.839899	-0.00469349	0.938101	0.979486	0.0409851	0.467135	0.716273	0.00799074	0.85445	0.95092	-0.0175846	0.777377	0.841482	0.0531831
Roseburia hominis	-0.0700472	0.287721	0.472685	-0.0752275	0.277818	0.74851	0.0325944	0.726903	0.926145	-0.155852	0.0188089	0.0756851	-0.16253	0.00608835	0.0300069	-0.0665989	0.291941	0.671463	-0.0936861	0.103966	0.26327	-0.070008	0.283298	0.630567	-0.108509	0.196602	0.386723	0.257016	0.121314	0.387002	-0.0698183	0.254032	0.637207	0.0174024	0.828507	0.932945	0.117384	0.34753	0.5516	0.167206	0.228117	0.530762	0.0380153	0.70846	0.905255	0.139183	0.235922	0.391237	-0.0689928
Roseburia intestinalis	0.0488822	0.344359	0.505549	-0.0290639	0.675665	0.956187	-0.118549	0.101145	0.436188	0.139252	0.252174	0.386667	-0.0222851	0.706153	0.798763	0.00200342	0.981923	0.996115	0.168746	0.399058	0.557469	-0.00406131	0.967761	0.978406	-0.032905	0.480978	0.688442	-0.0118526	0.844046	0.909987	-0.00296239	0.976529	0.976529	-0.104664	0.131965	0.405877	-0.143921	0.0195431	0.13244	-0.104545	0.012896	0.177965	-0.131633	0.0655714	0.429862	-0.0520618	0.465297	0.594546	-0.022234
Roseburia inulinivorans	0.0220207	0.618028	0.713838	0.0706896	0.336287	0.74851	-0.000263083	0.996169	0.996169	0.301329	0.000721524	0.0139453	0.129218	0.131918	0.263561	0.0906615	0.416694	0.835567	0.390732	0.0382218	0.168858	0.151917	0.131902	0.628878	-0.0117587	0.812442	0.875914	-0.0334687	0.42654	0.613151	0.15572	0.124429	0.579382	0.0251405	0.621936	0.839717	-0.0833862	0.0101776	0.131154	-0.0927981	0.0356945	0.307865	-0.0137548	0.676703	0.904411	0.0204244	0.780505	0.841482	0.0913066
Ruminococcus lactaris	-0.152389	0.063747	0.232575	0.0225941	0.758118	0.956187	0.0991814	0.210842	0.508842	-0.096007	0.186099	0.337917	-0.191202	0.0143065	0.0597141	-0.000244408	0.996115	0.996115	-0.0391463	0.513527	0.642966	-0.00276115	0.954603	0.978406	-0.206838	0.00706737	0.0270916	0.252266	0.168127	0.422157	0.0316762	0.577292	0.824869	0.0985603	0.180629	0.43287	0.0325796	0.647246	0.783508	0.0694768	0.267446	0.559205	0.032615	0.552851	0.825803	0.265079	0.26532	0.41607	-0.0190996
Ruminococcus sp. 5 1 39BFAA	0.0887372	0.567894	0.675599	-0.00385318	0.959483	0.973593	-0.0761742	0.225783	0.508842	0.0614917	0.598974	0.762378	-0.149845	0.0694282	0.184252	0.0302817	0.654109	0.888478	0.0700243	0.393867	0.557469	0.0460385	0.575627	0.839169	-0.0970046	0.294007	0.483011	-0.0578874	0.352985	0.570338	0.0196132	0.768836	0.876735	-0.0663478	0.252744	0.512921	-0.124682	0.0495458	0.188724	-0.0770848	0.293977	0.5966	-0.0916736	0.148515	0.515837	-0.0268805	0.756874	0.841482	-0.0333069
Streptococcus salivarius	-0.0778913	0.104801	0.278126	-0.0297732	0.374266	0.782557	0.0582634	0.282408	0.556747	-0.0281911	0.356607	0.510455	-0.0632696	0.218275	0.367341	-0.0411655	0.0731328	0.458742	-0.0256085	0.310094	0.497592	-0.0373632	0.147329	0.628878	0.00560066	0.922822	0.922822	-0.113622	0.0196244	0.0967205	-0.00842852	0.775084	0.876735	0.0357543	0.505303	0.780325	0.194463	0.017107	0.131154	0.00820936	0.872913	0.938346	0.157175	0.0512001	0.429862	-0.0641433	0.578748	0.688511	-0.0328172
Streptococcus sp. C150	-0.0581071	0.0854195	0.267907	-0.0526201	0.0746878	0.401303	0.0759921	0.0214295	0.246105	-0.0385642	0.0982331	0.199355	-0.0704672	0.0478303	0.161602	-0.05127	0.0110156	0.311633	-0.0205503	0.264562	0.445238	-0.037788	0.118783	0.628878	-0.0125423	0.788817	0.867506	-0.0931319	0.00967865	0.0667827	-0.00500688	0.843877	0.924246	0.0613406	0.080775	0.405877	0.225134	2.53e-08	1.7457e-06	0.0116902	0.765226	0.894926	0.194191	1.55e-05	0.0010695	-0.00282903	0.973341	0.973341	-0.0459336
Streptococcus thermophilus	-0.0608959	0.222322	0.40369	-0.0132879	0.82956	0.956187	0.00579609	0.921716	0.989461	0.00238357	0.972132	0.985166	-0.0353775	0.583116	0.7331	-0.0469401	0.065171	0.458742	0.00407911	0.93445	0.948192	-0.0428251	0.0928663	0.628878	0.0802614	0.456376	0.669999	-0.115969	0.0411566	0.18932	-0.0019767	0.955522	0.969574	-0.000504721	0.993252	0.993252	0.124208	0.235903	0.421746	-0.0667025	0.365434	0.63771	0.0989349	0.345712	0.681547	-0.133599	0.237246	0.391237	-0.0179563
Streptococcus vestibularis	-0.0820499	0.0937527	0.276224	-0.0507959	0.16134	0.556624	0.0414665	0.481394	0.715689	-0.0488229	0.20347	0.346662	-0.0467737	0.407341	0.580148	-0.0572677	0.0161891	0.311633	-0.0368983	0.263774	0.445238	-0.0489262	0.0709901	0.628878	0.00836243	0.899915	0.913149	-0.108151	0.0119586	0.0750129	-0.0225831	0.504716	0.740967	0.0249904	0.660301	0.839899	0.174186	0.0501181	0.188724	-0.00686689	0.90416	0.945258	0.145425	0.0855052	0.476557	-0.069946	0.543169	0.669262	-0.0492136
UDCA, ursodeoxycholic acid
LCA, lithocholic acid
DCA, deoxycholic acid
GLCA, glycolithocholic acid;
TUDCA, tauroursodeoxycholic acid
GUDCA, glycoursodeoxycholic acid
CDCA, chenodeoxycholic acid
GCA, glycocholic acid
TCDCA, taurochenodeoxycholic acid
GDCA, glycodeoxycholic acid
TCA, taurocholic acid
TLCA, taurolithocholic acid
TDCA, taurodeoxycholic acid
GCDCA, glycochenodeoxycholic acid
CA, cholic acid
ABA=UDCA + GCDCA + GDCA + GUDCA + CA + GCA + TUDCA + TCA + CDCA + DCA + TCDCA + TDCA + GLCA + LCA + TLCA
TaurineBAs= TUDCA + TCA + TCDCA + TDCA + TLCA
12 α-OH/non12α-OHBA = GCA+CA+TCA+GDCA+DCA+TDCA)/(TUDCA+CDCA+TCDCA+GLCA+LCA+UDCA+GCDCA+TLCA+GUDCA
UnconBA/ConBA= CA + UDCA + CDCA + DCA + LCA)/(GCDCA + GDCA + GUDCA + GCA + TUDCA + TCA + TCDCA + TDCA + GLCA + TLCA
PBA/SBA = GCDCA+ TCDCA + CDCA + CA + TCA + GCA)/(UDCA + GUDCA + TUDCA + DCA + TDCA + GDCA + LCA + GLCA + TLCA
[truncated: 11 more columns]
