# Supplementary material for: Analyses of gut microbiota and plasma bile acids enable stratification of patients for antidiabetic treatment
Source: Nat Commun. 2017 Nov 27;8:1785. doi: 10.1038/s41467-017-01682-2 (PMC5702614; doi:10.1038/s41467-017-01682-2)
Supplement: Supplementary file 5 — Supplementary Data 2 [file 41467_2017_1682_MOESM5_ESM.xlsx]

## Sheet: Supplementary Data 7
Supplementary Data 2 The taxa distributions of genes involved in bile acid metabolism
EC3.5.1.24（BSH）									EC4.2.1.106 (BaiE)									BaiG									BaiI									7β-hsdh (EC:1.1.1.201)
Contributing species	P value (wil-test)	q value	Fold-Change	Occurrence	median(baseline)	median(treatment)	mean(baseline)	mean(treatment)	Contributing species	P value (wil-test)	q value	Fold-Change	Occurrence	median(baseline)	median(treatment)	mean(baseline)	mean(treatment)	Contributing species	P value (wil-test)	q value	Fold-Change	Occurrence	median(baseline)	median(treatment)	mean(baseline)	mean(treatment)		wil-test	qvalue	Fold-Change	Occurrence	median(baseline)	median(treatment)	mean(baseline)	mean(treatment)		wil-test	qvalue	Fold-Change	Occurrence	median(baseline)	median(treatment)	mean(baseline)	mean(treatment)
Bacteroides vulgatus	3.67421e-07	2.11255e-05	1.73302	0.95098	5.94059e-06	1.9514e-06	1.18116e-05	6.81563e-06	Bacteroides plebeius	0.00369186	0.0110756	4.75266	0.45098	7.72443e-08	0	5.3762e-06	1.1312e-06	Bacteroides vulgatus	1.20023e-06	4.32072e-05	1.92562	0.921569	5.60339e-06	1.41483e-06	1.15804e-05	6.01384e-06	Lachnospiraceae_bacterium_5_1_57FAA	0.0149061	0.0149061	2.81466	0.205882	0	0	4.32703e-08	1.53732e-08	[Ruminococcus]_gnavus	0.622424	0.622424	0.421851	0.676471	1.55158e-07	4.22584e-08	1.46155e-06	3.46462e-06
Clostridium bolteae	3.56771e-07	2.11255e-05	11.5841	0.686275	2.04674e-07	1.89462e-08	1.56195e-06	1.34835e-07	Clostridium scindens	0.0253294	0.0506589	2.2017	0.156863	0	0	3.00919e-08	1.36675e-08	Alistipes putredinis	8.11347e-07	4.32072e-05	3.04509	0.686275	2.63909e-06	2.36134e-08	4.45941e-06	1.46446e-06	unclassified	0.00572184	0.0114437	1.53943	0.715686	1.10059e-06	1.09889e-07	1.91178e-06	1.24187e-06	[Ruminococcus]_torques	0.0136102	0.0204153	0.256043	0.313725	0	0	2.1976e-07	8.58294e-07
Alistipes putredinis	6.07027e-07	2.32683e-05	3.0761	0.696078	2.48002e-06	3.22553e-08	3.73239e-06	1.21335e-06	Enterobacter cloacae	0.371093	0.55664	Inf	0.0196078	0	0	5.19555e-09	0	Bilophila wadsworthia	7.04498e-07	4.32072e-05	3.01619	0.784314	1.31676e-06	1.42417e-07	1.32662e-06	4.39832e-07										unclassified	0.000641268	0.0019238	0.127805	0.745098	2.19352e-07	6.9217e-07	7.80177e-07	6.10443e-06
Holdemania filiformis	1.65659e-06	4.76273e-05	7.82959	0.382353	3.55465e-08	0	6.06395e-08	7.74492e-09	Citrobacter koseri	1	1	Inf	0.00980392	0	0	5.53908e-10	0	Bifidobacterium longum	2.47946e-06	6.06982e-05	0.0921611	0.607843	0	5.25648e-06	1.35278e-06	1.46784e-05
Bifidobacterium longum	2.65491e-06	6.10627e-05	0.084078	0.627451	3.37619e-08	5.10675e-06	1.19433e-06	1.4205e-05	Enterobacteriaceae bacterium 9 2 54FAA	1	1	0	0.00980392	0	0	0	1.65601e-09	Odoribacter splanchnicus	2.81007e-06	6.06982e-05	3.05167	0.627451	4.90219e-07	1.97316e-08	5.94646e-07	1.94859e-07
Streptococcus salivarius	1.06801e-05	0.000186126	0.695251	0.745098	5.78889e-08	4.91405e-07	2.83519e-06	4.07794e-06	unclassified	7.21838e-05	0.000433103	1.93962	0.901961	3.07271e-06	9.38761e-07	4.02853e-06	2.07697e-06	Ruminococcus lactaris	9.37007e-06	0.00015429	3.00455	0.529412	7.65073e-07	0	1.91808e-06	6.38391e-07
Roseburia intestinalis	1.13294e-05	0.000186126	16.4467	0.421569	4.2895e-07	0	1.66802e-06	1.0142e-07										Streptococcus salivarius	1.00003e-05	0.00015429	0.47512	0.705882	3.44005e-08	2.68919e-07	9.83442e-07	2.06988e-06
Ruminococcus lactaris	1.30211e-05	0.000187178	3.45041	0.480392	4.78346e-07	0	9.26055e-07	2.6839e-07										Streptococcus vestibularis	1.35348e-05	0.00018272	0.293895	0.598039	0	1.27088e-07	2.79156e-07	9.49849e-07
Roseburia inulinivorans	1.76557e-05	0.000225601	6.22219	0.607843	6.33368e-07	0	1.53813e-06	2.472e-07										Bacteroides intestinalis	1.95983e-05	0.00023518	5.78286	0.509804	3.83203e-07	0	1.73977e-06	3.0085e-07
Bacteroides intestinalis	2.46163e-05	0.000283087	5.77914	0.5	3.67397e-07	0	1.33845e-06	2.316e-07										Bacteroides dorei	8.194e-05	0.000769587	5.35733	0.696078	6.54969e-07	6.39726e-08	4.6986e-06	8.77041e-07
Roseburia hominis	3.03056e-05	0.000316831	3.48084	0.490196	1.69328e-07	0	4.52531e-07	1.30006e-07										[Ruminococcus] torques	7.43151e-05	0.000769587	0.159655	0.784314	9.05899e-07	2.98541e-06	1.78797e-06	1.1199e-05
Clostridium sp. L2-50	6.51669e-05	0.000624516	149.039	0.264706	0	0	1.67395e-06	1.12317e-08										Bacteroides finegoldii	8.55097e-05	0.000769587	5.08747	0.372549	0	0	6.70219e-07	1.31739e-07
Bacteroides thetaiotaomicron	8.41827e-05	0.000744693	3.17716	0.872549	8.75556e-07	1.0243e-07	2.03344e-06	6.40019e-07										Bifidobacterium pseudocatenulatum	0.00012258	0.00101835	0.176173	0.529412	0	1.47165e-07	1.32202e-06	7.50413e-06
Bacteroides stercoris	9.60077e-05	0.000788635	2.51099	0.647059	6.72407e-07	3.60162e-08	5.1134e-06	2.03641e-06										Bacteroides stercoris	0.000326376	0.00251731	2.41388	0.627451	6.1569e-07	4.17147e-08	4.79808e-06	1.98771e-06
Bifidobacterium pseudocatenulatum	0.000114812	0.000880228	0.165469	0.558824	1.89104e-08	1.6497e-07	1.38863e-06	8.39212e-06										Eggerthella sp. 1 3 56FAA	0.000349626	0.00251731	3.1546	0.519608	2.6638e-08	0	7.21695e-08	2.28775e-08
Collinsella aerofaciens	0.000194472	0.00139776	0.264194	0.764706	2.64682e-07	9.08753e-07	7.42291e-07	2.80964e-06										Bifidobacterium catenulatum	0.00039493	0.00266577	0.180004	0.5	0	3.33518e-08	7.29742e-07	4.05404e-06
Bacteroides dorei	0.000277125	0.00187467	6.32845	0.627451	6.14924e-07	2.71595e-08	1.10674e-05	1.74883e-06										Ruminococcus sp. 5 1 39BFAA	0.000655351	0.00416341	1.54546	0.960784	1.66496e-06	1.00498e-06	2.60012e-06	1.68243e-06
Odoribacter splanchnicus	0.00037491	0.00239526	3.33744	0.382353	0	0	1.28944e-06	3.86355e-07										Oxalobacter formigenes	0.000787524	0.00472514	6.99417	0.27451	0	0	7.81615e-08	1.11752e-08
Bacteroides sp. D22	0.000482403	0.00291981	9.57796	0.205882	0	0	1.01245e-07	1.05706e-08										Bacteroides uniformis	0.000861178	0.00489512	1.82362	0.892157	4.6616e-06	4.42783e-07	7.66958e-06	4.20569e-06
Lactobacillus gasseri	0.000556247	0.00319842	0.0472996	0.245098	0	0	2.0934e-07	4.42583e-06										Megasphaera elsdenii	0.00109705	0.00592407	0.28542	0.186275	0	0	2.21767e-07	7.76986e-07
Eubacterium ventriosum	0.000669286	0.00366514	2.84425	0.676471	1.88554e-07	4.29068e-08	5.148e-07	1.80997e-07										Bacteroides plebeius	0.00254809	0.0131045	1.59949	0.715686	4.38165e-06	1.74474e-07	2.65684e-05	1.66106e-05
Lactobacillus oris	0.000920809	0.00460405	0.00294717	0.176471	0	0	6.32275e-09	2.14536e-06										Streptococcus sp. C150	0.00305272	0.0137372	2.60637	0.372549	0	3.36476e-08	4.00166e-07	1.53534e-07
Parabacteroides distasonis	0.00090879	0.00460405	0.831871	0.607843	5.03895e-07	0	1.5518e-06	1.86544e-06										Bacteroides sp. 2 1 7	0.00302233	0.0137372	3.46399	0.333333	0	0	2.87773e-07	8.30755e-08
Lactobacillus salivarius	0.00109705	0.0052567	0.00221138	0.166667	0	0	3.58501e-09	1.62116e-06										Lachnospiraceae bacterium 5 1 57FAA	0.00281877	0.0137372	3.23928	0.254902	0	0	3.37656e-08	1.04238e-08
Streptococcus vestibularis	0.00149828	0.00689211	0.296322	0.352941	0	0	4.04577e-08	1.36533e-07										Alistipes sp. HGB5	0.0052807	0.0228126	1.91271	0.392157	0	0	4.00278e-07	2.09272e-07
Eubacterium eligens	0.00221352	0.00979055	2.26206	0.558824	3.22135e-07	0	1.05209e-06	4.65101e-07										Enterobacter cloacae	0.00584076	0.0242616	20.5288	0.205882	0	0	1.26453e-07	6.15977e-09
Bifidobacterium catenulatum	0.00234534	0.00998941	0.139243	0.245098	0	0	8.39155e-09	6.02654e-08										Capnocytophaga sp. oral taxon 329	0.00650483	0.0260193	2.61178	0.431373	0	0	6.82963e-07	2.61494e-07
Bacteroides clarus	0.00253355	0.0104056	5.73609	0.303922	0	0	2.55304e-07	4.45083e-08										Bacteroides clarus	0.00693395	0.0267452	6.41343	0.352941	0	0	6.18115e-07	9.63782e-08
Oxalobacter formigenes	0.00344452	0.0136593	4.68445	0.176471	0	0	3.98997e-08	8.51749e-09										Streptococcus thermophilus	0.0143441	0.0534194	3.75188	0.313725	0	0	4.50223e-07	1.19999e-07
Alistipes shahii	0.00387241	0.0148442	1.46347	0.686275	7.26983e-07	1.67832e-08	1.05721e-06	7.224e-07										Bacteroides caccae	0.018012	0.0648431	1.76693	0.627451	5.90489e-07	3.82995e-08	8.5976e-07	4.86583e-07
Fusobacterium mortiferum	0.00416599	0.0154545	7.55534	0.196078	0	0	3.59779e-07	4.76191e-08										Bacteroides thetaiotaomicron	0.0199111	0.0693679	3.79317	0.411765	2.90712e-08	0	1.75104e-07	4.61629e-08
Alistipes sp. HGB5	0.00449745	0.0161627	1.87359	0.470588	3.79557e-08	0	6.71048e-07	3.58162e-07										Prevotella copri	0.0230971	0.0771409	0.72718	0.784314	8.14077e-08	1.50359e-07	4.7444e-05	6.52439e-05
Bacteroides plebeius	0.00518979	0.0180856	1.81321	0.754902	3.51944e-06	1.56554e-07	2.78923e-05	1.53828e-05										Alistipes shahii	0.0235708	0.0771409	1.36868	0.705882	1.23769e-06	4.13122e-08	2.06976e-06	1.51223e-06
Lactobacillus amylovorus	0.00837385	0.0275141	0.00272154	0.137255	0	0	3.13352e-08	1.15138e-05										Bacteroides sp. 2 1 22	0.0279674	0.0888377	1.38332	0.460784	1.60636e-07	0	5.55816e-07	4.018e-07
Lactobacillus johnsonii	0.00826562	0.0275141	0.0306376	0.156863	0	0	3.48937e-07	1.13892e-05										Collinsella intestinalis	0.029974	0.0924911	10.6777	0.0980392	0	0	1.1255e-07	1.05407e-08
Streptococcus thermophilus	0.0128512	0.0410526	0.123382	0.127451	0	0	3.89822e-09	3.15948e-08										Veillonella sp. oral taxon 158	0.0359077	0.105174	0.14743	0.401961	0	0	1.95082e-07	1.32321e-06
Lactobacillus fermentum	0.0144328	0.0425948	0.00620795	0.117647	0	0	6.06134e-09	9.76384e-07										Bifidobacterium breve	0.0360317	0.105174	0.0406511	0.0686275	0	0	1.55034e-08	3.81377e-07
Eubacterium siraeum	0.0144452	0.0425948	5.87825	0.186275	0	0	3.9215e-07	6.67119e-08										Bacteroides eggerthii	0.0408217	0.11602	0.823519	0.343137	0	0	8.28739e-07	1.00634e-06
Clostridium leptum	0.0137548	0.0425948	2.47224	0.333333	0	0	5.0752e-08	2.05287e-08										Bifidobacterium adolescentis	0.052709	0.140868	0.0672305	0.333333	0	0	9.1251e-07	1.35729e-05
Ruminococcus sp. 5 1 39BFAA	0.014836	0.0426534	1.52493	0.794118	2.5075e-07	9.74998e-08	4.31146e-07	2.82732e-07										Parabacteroides merdae	0.0514636	0.140868	1.47748	0.568627	4.81898e-07	3.52955e-08	8.86214e-07	5.99816e-07
Bacteroides caccae	0.0177218	0.048524	1.81483	0.676471	1.34394e-06	7.25408e-08	2.11928e-06	1.16776e-06										Veillonella parvula	0.0534775	0.140868	0.176755	0.529412	0	3.64379e-08	3.02308e-07	1.71032e-06
Capnocytophaga sp. oral taxon 329	0.0173308	0.048524	2.6018	0.421569	0	0	7.72837e-07	2.97039e-07										Faecalibacterium prausnitzii	0.0548796	0.141119	0.705541	0.892157	5.12665e-06	5.25851e-06	5.9422e-06	8.42218e-06
Lactobacillus casei	0.0184661	0.049386	0.0102076	0.107843	0	0	9.22671e-10	9.03902e-08										Eubacterium hallii	0.0567958	0.14265	1.31583	0.715686	2.94437e-07	8.63998e-08	3.49076e-07	2.65289e-07
Lactobacillus crispatus	0.0208626	0.0545272	0.00149566	0.0882353	0	0	7.44747e-10	4.97938e-07										Acidaminococcus fermentans	0.0587074	0.1441	0.334626	0.107843	0	0	1.2332e-08	3.68529e-08
Lactobacillus delbrueckii	0.0224943	0.0562357	0.00198661	0.0784314	0	0	1.26101e-09	6.34755e-07										Bacteroides coprocola	0.0612455	0.146989	1.44877	0.470588	1.4765e-08	0	8.73893e-06	6.03195e-06
Eubacterium dolichum	0.0224943	0.0562357	32.6995	0.0784314	0	0	2.8383e-08	8.67994e-10										Bacteroides fragilis	0.0685619	0.160971	2.18646	0.656863	1.25024e-07	1.14184e-07	2.12304e-06	9.70997e-07
Bacteroides finegoldii	0.0253294	0.0619763	2.47591	0.137255	0	0	7.98952e-08	3.2269e-08										Klebsiella pneumoniae	0.070312	0.161523	0.356976	0.509804	3.5126e-08	0	2.81277e-06	7.87945e-06
Lactobacillus reuteri	0.0360317	0.0863259	0	0.0588235	0	0	0	7.20967e-08										Escherichia fergusonii	0.071788	0.161523	2.86296	0.754902	6.42925e-08	3.12086e-08	5.44817e-07	1.90298e-07
[Ruminococcus] obeum	0.0521582	0.122412	1.52672	0.892157	6.84012e-07	3.32421e-07	8.97911e-07	5.88131e-07										Sutterella wadsworthensis	0.0872118	0.192222	0.623788	0.343137	0	0	1.06929e-06	1.71419e-06
Bacteroides eggerthii	0.0535747	0.123222	0.85935	0.441176	0	0	2.16914e-06	2.52417e-06										Veillonella atypica	0.0952429	0.197812	1.73982	0.254902	0	0	8.29481e-07	4.76762e-07
Lactobacillus ruminis	0.058024	0.129834	0.0303538	0.107843	0	0	5.61003e-07	1.84821e-05										Mitsuokella multacida	0.0934925	0.197812	0.16629	0.0882353	0	0	8.42404e-08	5.06586e-07
Lactobacillus paracasei	0.0587074	0.129834	0.0158477	0.0784314	0	0	1.76715e-09	1.11508e-07										Actinomyces sp. oral taxon 175	0.0934925	0.197812	2.91932	0.137255	0	0	7.69986e-09	2.63755e-09
Bacteroides fragilis	0.0641468	0.139186	2.84343	0.745098	1.44791e-07	1.37715e-07	4.52e-06	1.58963e-06										Escherichia coli	0.100786	0.201571	2.47768	0.931373	7.42169e-07	2.84759e-07	5.09984e-06	2.05831e-06
Coprobacillus sp. 29 1	0.0696951	0.148425	0.530671	0.323529	0	0	1.16194e-07	2.18957e-07										Bacteroides fluxus	0.100348	0.201571	3.20012	0.0686275	0	0	1.6131e-07	5.04074e-08
Bacteroides coprocola	0.081506	0.167378	1.48634	0.421569	0	0	3.77507e-06	2.53984e-06										Haemophilus parainfluenzae	0.112804	0.221506	0.681728	0.313725	0	0	3.70145e-08	5.42951e-08
Bifidobacterium bifidum	0.0806128	0.167378	0.496149	0.147059	0	0	8.00162e-08	1.61274e-07										Bacteroides sp. D2	0.122683	0.234669	1.96866	0.72549	2.21576e-07	4.62446e-08	1.40532e-06	7.13847e-07
Bacteroides ovatus	0.0888896	0.179339	1.22019	0.941176	1.7062e-06	4.86601e-07	3.92437e-06	3.2162e-06										Bacteroides ovatus	0.123853	0.234669	1.98578	0.480392	2.19057e-08	0	1.09326e-06	5.50543e-07
Bacteroides fluxus	0.100348	0.192334	3.0216	0.0686275	0	0	1.35012e-07	4.46824e-08										Bifidobacterium dentium	0.153576	0.28597	0.104982	0.107843	0	0	6.69589e-09	6.37816e-08
Collinsella intestinalis	0.100348	0.192334	9.20414	0.0588235	0	0	9.34508e-08	1.01531e-08										Dorea formicigenerans	0.186251	0.309462	0.977303	0.754902	3.36574e-07	1.80587e-07	3.95604e-07	4.04792e-07
Streptococcus mutans	0.100348	0.192334	Inf	0.0392157	0	0	3.62351e-09	0										Fusobacterium ulcerans	0.183431	0.309462	0.851393	0.0882353	0	0	1.36503e-07	1.60329e-07
Clostridium symbiosum	0.104529	0.197063	1.97606	0.27451	0	0	5.99689e-08	3.03477e-08										Megasphaera micronuciformis	0.169811	0.309462	0.0731975	0.156863	0	0	2.69923e-08	3.68759e-07
Streptococcus gallolyticus	0.107328	0.199075	0.165738	0.117647	0	0	5.97574e-08	3.60554e-07										Anaerostipes sp. 3 2 56FAA	0.183431	0.309462	0.178884	0.117647	0	0	1.86595e-08	1.0431e-07
unclassified	0.125384	0.225299	1.08158	1	0.00018533	0.000167873	0.000181525	0.000167832										Desulfovibrio sp. 3 1 syn3	0.181449	0.309462	25.1932	0.0490196	0	0	1.37819e-08	5.47049e-10
Enterococcus faecium	0.123534	0.225299	0.138081	0.127451	0	0	1.6825e-08	1.21849e-07										Prevotella disiens	0.17753	0.309462	0.134857	0.0588235	0	0	9.904e-10	7.3441e-09
Parabacteroides merdae	0.129502	0.229118	1.37813	0.607843	6.43487e-07	7.78103e-08	8.90406e-07	6.46097e-07										Haemophilus pittmaniae	0.181449	0.309462	0	0.0294118	0	0	0	2.21526e-08
Erysipelotrichaceae bacterium 3 1 53	0.140309	0.244478	1.77168	0.245098	0	0	2.08385e-08	1.1762e-08										Phascolarctobacterium succinatutens	0.192518	0.315029	0.561519	0.147059	0	0	1.13098e-06	2.01415e-06
Bifidobacterium dentium	0.155566	0.267016	0.131256	0.166667	0	0	1.07481e-08	8.18865e-08										Blautia hydrogenotrophica	0.204894	0.32542	3.61794	0.0686275	0	0	8.32416e-09	2.3008e-09
[Clostridium] bartlettii	0.184329	0.311733	0.335546	0.509804	1.69152e-08	0	4.91639e-08	1.46519e-07										Prevotella bivia	0.204894	0.32542	0.235731	0.0686275	0	0	1.10854e-09	4.70257e-09
Streptococcus australis	0.201204	0.33534	0.35502	0.215686	0	0	1.58466e-08	4.46359e-08										Veillonella dispar	0.266251	0.41674	1.51102	0.205882	0	0	1.04046e-07	6.88585e-08
Coprococcus eutactus	0.204894	0.336611	9.18652	0.0882353	0	0	5.66684e-08	6.16865e-09										Klebsiella oxytoca	0.293622	0.447983	3.39058	0.0980392	0	0	1.21754e-07	3.59093e-08
Phascolarctobacterium succinatutens	0.221272	0.358398	0.671262	0.156863	0	0	6.75255e-07	1.00595e-06										Lactobacillus fermentum	0.294507	0.447983	0.0512967	0.0588235	0	0	4.78265e-09	9.3235e-08
Bifidobacterium adolescentis	0.224639	0.358798	0.0581306	0.323529	0	0	7.09703e-07	1.22088e-05										Desulfovibrio piger	0.306556	0.459834	1.90029	0.137255	0	0	1.25539e-07	6.60631e-08
Blautia hydrogenotrophica	0.271899	0.428334	1.51216	0.0882353	0	0	7.07968e-09	4.68183e-09										Coprococcus comes	0.33211	0.491341	0.174382	0.72549	9.17757e-07	4.67391e-07	1.28778e-06	7.38482e-06
Methanobrevibacter smithii	0.280713	0.436243	15.8359	0.0588235	0	0	4.93805e-08	3.11826e-09										Collinsella aerofaciens	0.362727	0.507318	0.859231	0.0980392	0	0	7.21597e-09	8.39817e-09
Clostridium ramosum	0.286235	0.438893	0.517414	0.254902	0	0	2.09172e-07	4.04265e-07										Enterobacter hormaechei	0.371093	0.507318	Inf	0.0196078	0	0	1.42178e-09	0
Eubacterium hallii	0.29389	0.438926	1.05997	0.705882	1.42099e-07	6.70723e-08	2.12155e-07	2.00153e-07										Clostridium hylemonae	0.371093	0.507318	Inf	0.0196078	0	0	8.0248e-10	0
Clostridium perfringens	0.293622	0.438926	10.1663	0.0784314	0	0	3.80618e-08	3.74392e-09										Enterobacteriaceae bacterium 9 2 54FAA	0.371093	0.507318	0	0.0196078	0	0	0	8.857e-09
Lactococcus lactis	0.308063	0.454196	0.714028	0.107843	0	0	9.93159e-09	1.39093e-08										Proteus mirabilis	0.371093	0.507318	0	0.0196078	0	0	0	6.82523e-09
Paraprevotella xylaniphila	0.3133	0.45607	4.5624	0.245098	0	0	8.60783e-08	1.88669e-08										Prevotella timonensis	0.371093	0.507318	0	0.0196078	0	0	0	4.51971e-09
Coprobacillus sp. D7	0.342627	0.492526	0.473676	0.343137	0	0	1.57759e-07	3.33052e-07										Ruminococcus sp. SR1/5	0.38477	0.519439	0.627782	0.852941	4.07707e-07	1.99992e-07	6.04243e-07	9.62504e-07
Coprococcus catus	0.372038	0.509337	0.563077	0.588235	4.39461e-08	3.29182e-08	6.18714e-08	1.09881e-07										Fusobacterium varium	0.414823	0.553097	1.59523	0.117647	0	0	2.6201e-08	1.64247e-08
Proteus mirabilis	0.371093	0.509337	0	0.0196078	0	0	0	1.14356e-08										Porphyromonas asaccharolytica	0.422678	0.556698	4.28017	0.0294118	0	0	1.57226e-09	3.67335e-10
Streptococcus sp. C150	0.371093	0.509337	0	0.0196078	0	0	0	9.38504e-09										[Clostridium] bartlettii	0.444544	0.578442	0.475356	0.598039	3.82388e-08	2.35518e-08	7.13892e-08	1.50181e-07
Methanosphaera stadtmanae	0.371093	0.509337	Inf	0.0196078	0	0	2.31414e-09	0										Dorea longicatena	0.519971	0.668534	0.486445	0.862745	1.0529e-06	8.24011e-07	1.53439e-06	3.15431e-06
Fusobacterium ulcerans	0.401678	0.543447	0.546416	0.0686275	0	0	4.96527e-08	9.08696e-08										Eubacterium rectale	0.535879	0.680882	0.742093	0.803922	1.55898e-06	5.11378e-07	8.74794e-06	1.17882e-05
Weissella cibaria	0.422678	0.546157	0.0131976	0.0294118	0	0	1.32336e-09	1.00273e-07										unclassified	0.5517	0.687249	0.990643	1	8.49696e-05	8.84595e-05	9.80769e-05	9.90033e-05
Eubacterium biforme	0.414823	0.546157	3.11146	0.156863	0	0	2.88442e-07	9.27031e-08										Parabacteroides distasonis	0.553617	0.687249	0.171901	0.117647	0	0	1.45087e-08	8.44015e-08
Streptococcus oralis	0.414446	0.546157	0.692056	0.166667	0	0	1.27662e-08	1.84468e-08										Citrobacter sp. 30 2	0.635586	0.780038	2.70674	0.0980392	0	0	3.36297e-08	1.24244e-08
Clostridium saccharolyticum	0.422678	0.546157	36.2012	0.0294118	0	0	9.51631e-09	2.62873e-10										Akkermansia muciniphila	0.706427	0.857237	1.18391	0.186275	0	0	1.01053e-06	8.53551e-07
Ruminococcus sp. SR1/5	0.470047	0.600615	0.624329	0.803922	1.46285e-07	1.17011e-07	2.71527e-07	4.3491e-07										Aggregatibacter segnis	0.787406	0.944888	1.36686	0.0588235	0	0	5.7597e-09	4.21381e-09
Eubacterium rectale	0.526295	0.66171	0.716599	0.784314	1.42782e-06	3.91551e-07	7.91208e-06	1.10412e-05										Bacteroides coprophilus	0.824098	0.962021	2.69615	0.156863	0	0	1.3829e-06	5.12916e-07
Streptococcus sp. oral taxon 071	0.529368	0.66171	2.54825	0.0588235	0	0	8.59408e-09	3.37255e-09										Parasutterella excrementihominis	0.832035	0.962021	1.38966	0.509804	0	3.76752e-08	3.93223e-07	2.82963e-07
Ruminococcus bromii	0.555433	0.686826	0.539517	0.480392	0	1.79896e-08	1.07935e-06	2.00059e-06										Bacteroides sp. 3 1 19	0.820222	0.962021	0.45711	0.294118	0	0	1.39162e-07	3.04439e-07
Turicibacter sanguinis	0.610299	0.746642	0.114397	0.137255	0	0	1.48323e-08	1.29656e-07										Clostridium symbiosum	0.837315	0.962021	1.21642	0.235294	0	0	2.08495e-08	1.714e-08
Clostridiales bacterium 1 7 47FAA	0.629261	0.761737	0.955004	0.196078	0	0	1.19623e-08	1.2526e-08										Paraprevotella xylaniphila	1	1	18.8733	0.0294118	0	0	5.78304e-08	3.06414e-09
Lactobacillus plantarum	0.674987	0.808578	0.539804	0.0588235	0	0	2.04737e-08	3.79281e-08										Succinatimonas hippei	1	1	10.6664	0.0196078	0	0	4.59677e-08	4.30957e-09
Anaerostipes sp. 3 2 56FAA	0.799846	0.948271	0.13063	0.0882353	0	0	1.15545e-08	8.8452e-08										Citrobacter youngae	1	1	Inf	0.00980392	0	0	7.9369e-09	0
Bacteroides coprophilus	0.968712	1	2.5825	0.176471	0	0	2.49819e-06	9.67353e-07										Acidaminococcus intestini	1	1	0.0416123	0.0294118	0	0	4.82725e-09	1.16005e-07
butyrate-producing bacterium SS3/4	0.971364	1	1.14671	0.901961	4.79089e-07	3.74486e-07	7.94082e-07	6.92485e-07										Enterobacter aerogenes	1	1	0.204661	0.0294118	0	0	4.03824e-09	1.97313e-08
Butyrivibrio crossotus	1	1	0	0.00980392	0	0	0	1.34532e-07										Acidaminococcus sp. D21	1	1	0.0346309	0.0196078	0	0	3.99588e-09	1.15385e-07
Lactobacillus helveticus	1	1	0	0.00980392	0	0	0	8.78049e-08										Clostridium butyricum	1	1	Inf	0.00980392	0	0	2.49925e-09	0
Bifidobacterium animalis	1	1	0	0.00980392	0	0	0	5.28045e-08										Selenomonas artemidis	1	1	Inf	0.00980392	0	0	2.35176e-09	0
Lachnospiraceae bacterium 3 1 57FAA CT1	0.949944	1	0.543419	0.156863	0	0	1.47185e-08	2.70849e-08										Selenomonas sp. oral taxon 137	1	1	Inf	0.00980392	0	0	1.51313e-09	0
Fusobacterium varium	1	1	1.70252	0.0784314	0	0	1.83313e-08	1.07672e-08										Streptococcus mutans	1	1	Inf	0.00980392	0	0	9.83602e-10	0
Enterococcus faecalis	1	1	1.1705	0.0686275	0	0	7.65729e-09	6.54188e-09										Peptoniphilus harei	1	1	Inf	0.00980392	0	0	8.82733e-10	0
Bifidobacterium breve	1	1	0	0.00980392	0	0	0	6.48782e-09										Citrobacter koseri	1	1	Inf	0.00980392	0	0	3.27104e-10	0
Streptococcus infantis	1	1	1.25397	0.0196078	0	0	1.87297e-09	1.49363e-09										Porphyromonas endodontalis	1	1	0	0.00980392	0	0	0	9.23102e-10
Lactobacillus vaginalis	1	1	275.946	0.0294118	0	0	3.43503e-07	1.24482e-09										Prevotella buccae	1	1	0	0.00980392	0	0	0	1.81311e-09
Bacteroides sp. 1 1 14	1	1	0.824246	0.0294118	0	0	6.67539e-10	8.09878e-10
Clostridium sp. M62/1	1	1	0.798261	0.0196078	0	0	5.9988e-10	7.51484e-10
Streptococcus infantarius	1	1	0	0.00980392	0	0	0	6.51545e-10
Providencia rettgeri	1	1	0	0.00980392	0	0	0	5.65529e-10
Clostridium butyricum	1	1	Inf	0.00980392	0	0	1.5573e-09	0
Clostridium methylpentosum	1	1	Inf	0.00980392	0	0	6.88696e-10	0
Eubacterium cylindroides	1	1	Inf	0.00980392	0	0	5.77084e-10	0
EC4.2.1.106 (BaiE)
Contributing species	P value (wil-test)	q value	Fold-Change	Occurrence	median(baseline)	median(treatment)	mean(baseline)	mean(treatment)
Bacteroides plebeius	0.00369186	0.0110756	4.75266	0.45098	7.72443e-08	0	5.3762e-06	1.1312e-06
Clostridium scindens	0.0253294	0.0506589	2.2017	0.156863	0	0	3.00919e-08	1.36675e-08
Enterobacter cloacae	0.371093	0.55664	Inf	0.0196078	0	0	5.19555e-09	0
Citrobacter koseri	1	1	Inf	0.00980392	0	0	5.53908e-10	0
Enterobacteriaceae bacterium 9 2 54FAA	1	1	0	0.00980392	0	0	0	1.65601e-09
unclassified	7.21838e-05	0.000433103	1.93962	0.901961	3.07271e-06	9.38761e-07	4.02853e-06	2.07697e-06
BaiG
Contributing species	P value (wil-test)	q value	Fold-Change	Occurrence	median(baseline)	median(treatment)	mean(baseline)	mean(treatment)
Bacteroides vulgatus	1.20023e-06	4.32072e-05	1.92562	0.921569	5.60339e-06	1.41483e-06	1.15804e-05	6.01384e-06
Alistipes putredinis	8.11347e-07	4.32072e-05	3.04509	0.686275	2.63909e-06	2.36134e-08	4.45941e-06	1.46446e-06
Bilophila wadsworthia	7.04498e-07	4.32072e-05	3.01619	0.784314	1.31676e-06	1.42417e-07	1.32662e-06	4.39832e-07
Bifidobacterium longum	2.47946e-06	6.06982e-05	0.0921611	0.607843	0	5.25648e-06	1.35278e-06	1.46784e-05
Odoribacter splanchnicus	2.81007e-06	6.06982e-05	3.05167	0.627451	4.90219e-07	1.97316e-08	5.94646e-07	1.94859e-07
Ruminococcus lactaris	9.37007e-06	0.00015429	3.00455	0.529412	7.65073e-07	0	1.91808e-06	6.38391e-07
Streptococcus salivarius	1.00003e-05	0.00015429	0.47512	0.705882	3.44005e-08	2.68919e-07	9.83442e-07	2.06988e-06
Streptococcus vestibularis	1.35348e-05	0.00018272	0.293895	0.598039	0	1.27088e-07	2.79156e-07	9.49849e-07
Bacteroides intestinalis	1.95983e-05	0.00023518	5.78286	0.509804	3.83203e-07	0	1.73977e-06	3.0085e-07
Bacteroides dorei	8.194e-05	0.000769587	5.35733	0.696078	6.54969e-07	6.39726e-08	4.6986e-06	8.77041e-07
[Ruminococcus] torques	7.43151e-05	0.000769587	0.159655	0.784314	9.05899e-07	2.98541e-06	1.78797e-06	1.1199e-05
Bacteroides finegoldii	8.55097e-05	0.000769587	5.08747	0.372549	0	0	6.70219e-07	1.31739e-07
Bifidobacterium pseudocatenulatum	0.00012258	0.00101835	0.176173	0.529412	0	1.47165e-07	1.32202e-06	7.50413e-06
Bacteroides stercoris	0.000326376	0.00251731	2.41388	0.627451	6.1569e-07	4.17147e-08	4.79808e-06	1.98771e-06
Eggerthella sp. 1 3 56FAA	0.000349626	0.00251731	3.1546	0.519608	2.6638e-08	0	7.21695e-08	2.28775e-08
Bifidobacterium catenulatum	0.00039493	0.00266577	0.180004	0.5	0	3.33518e-08	7.29742e-07	4.05404e-06
Ruminococcus sp. 5 1 39BFAA	0.000655351	0.00416341	1.54546	0.960784	1.66496e-06	1.00498e-06	2.60012e-06	1.68243e-06
Oxalobacter formigenes	0.000787524	0.00472514	6.99417	0.27451	0	0	7.81615e-08	1.11752e-08
Bacteroides uniformis	0.000861178	0.00489512	1.82362	0.892157	4.6616e-06	4.42783e-07	7.66958e-06	4.20569e-06
Megasphaera elsdenii	0.00109705	0.00592407	0.28542	0.186275	0	0	2.21767e-07	7.76986e-07
Bacteroides plebeius	0.00254809	0.0131045	1.59949	0.715686	4.38165e-06	1.74474e-07	2.65684e-05	1.66106e-05
Streptococcus sp. C150	0.00305272	0.0137372	2.60637	0.372549	0	3.36476e-08	4.00166e-07	1.53534e-07
Bacteroides sp. 2 1 7	0.00302233	0.0137372	3.46399	0.333333	0	0	2.87773e-07	8.30755e-08
Lachnospiraceae bacterium 5 1 57FAA	0.00281877	0.0137372	3.23928	0.254902	0	0	3.37656e-08	1.04238e-08
Alistipes sp. HGB5	0.0052807	0.0228126	1.91271	0.392157	0	0	4.00278e-07	2.09272e-07
Enterobacter cloacae	0.00584076	0.0242616	20.5288	0.205882	0	0	1.26453e-07	6.15977e-09
Capnocytophaga sp. oral taxon 329	0.00650483	0.0260193	2.61178	0.431373	0	0	6.82963e-07	2.61494e-07
Bacteroides clarus	0.00693395	0.0267452	6.41343	0.352941	0	0	6.18115e-07	9.63782e-08
Streptococcus thermophilus	0.0143441	0.0534194	3.75188	0.313725	0	0	4.50223e-07	1.19999e-07
Bacteroides caccae	0.018012	0.0648431	1.76693	0.627451	5.90489e-07	3.82995e-08	8.5976e-07	4.86583e-07
Bacteroides thetaiotaomicron	0.0199111	0.0693679	3.79317	0.411765	2.90712e-08	0	1.75104e-07	4.61629e-08
Prevotella copri	0.0230971	0.0771409	0.72718	0.784314	8.14077e-08	1.50359e-07	4.7444e-05	6.52439e-05
Alistipes shahii	0.0235708	0.0771409	1.36868	0.705882	1.23769e-06	4.13122e-08	2.06976e-06	1.51223e-06
Bacteroides sp. 2 1 22	0.0279674	0.0888377	1.38332	0.460784	1.60636e-07	0	5.55816e-07	4.018e-07
Collinsella intestinalis	0.029974	0.0924911	10.6777	0.0980392	0	0	1.1255e-07	1.05407e-08
Veillonella sp. oral taxon 158	0.0359077	0.105174	0.14743	0.401961	0	0	1.95082e-07	1.32321e-06
Bifidobacterium breve	0.0360317	0.105174	0.0406511	0.0686275	0	0	1.55034e-08	3.81377e-07
Bacteroides eggerthii	0.0408217	0.11602	0.823519	0.343137	0	0	8.28739e-07	1.00634e-06
Bifidobacterium adolescentis	0.052709	0.140868	0.0672305	0.333333	0	0	9.1251e-07	1.35729e-05
Parabacteroides merdae	0.0514636	0.140868	1.47748	0.568627	4.81898e-07	3.52955e-08	8.86214e-07	5.99816e-07
Veillonella parvula	0.0534775	0.140868	0.176755	0.529412	0	3.64379e-08	3.02308e-07	1.71032e-06
Faecalibacterium prausnitzii	0.0548796	0.141119	0.705541	0.892157	5.12665e-06	5.25851e-06	5.9422e-06	8.42218e-06
Eubacterium hallii	0.0567958	0.14265	1.31583	0.715686	2.94437e-07	8.63998e-08	3.49076e-07	2.65289e-07
Acidaminococcus fermentans	0.0587074	0.1441	0.334626	0.107843	0	0	1.2332e-08	3.68529e-08
Bacteroides coprocola	0.0612455	0.146989	1.44877	0.470588	1.4765e-08	0	8.73893e-06	6.03195e-06
Bacteroides fragilis	0.0685619	0.160971	2.18646	0.656863	1.25024e-07	1.14184e-07	2.12304e-06	9.70997e-07
Klebsiella pneumoniae	0.070312	0.161523	0.356976	0.509804	3.5126e-08	0	2.81277e-06	7.87945e-06
Escherichia fergusonii	0.071788	0.161523	2.86296	0.754902	6.42925e-08	3.12086e-08	5.44817e-07	1.90298e-07
Sutterella wadsworthensis	0.0872118	0.192222	0.623788	0.343137	0	0	1.06929e-06	1.71419e-06
Veillonella atypica	0.0952429	0.197812	1.73982	0.254902	0	0	8.29481e-07	4.76762e-07
Mitsuokella multacida	0.0934925	0.197812	0.16629	0.0882353	0	0	8.42404e-08	5.06586e-07
Actinomyces sp. oral taxon 175	0.0934925	0.197812	2.91932	0.137255	0	0	7.69986e-09	2.63755e-09
Escherichia coli	0.100786	0.201571	2.47768	0.931373	7.42169e-07	2.84759e-07	5.09984e-06	2.05831e-06
Bacteroides fluxus	0.100348	0.201571	3.20012	0.0686275	0	0	1.6131e-07	5.04074e-08
Haemophilus parainfluenzae	0.112804	0.221506	0.681728	0.313725	0	0	3.70145e-08	5.42951e-08
Bacteroides sp. D2	0.122683	0.234669	1.96866	0.72549	2.21576e-07	4.62446e-08	1.40532e-06	7.13847e-07
Bacteroides ovatus	0.123853	0.234669	1.98578	0.480392	2.19057e-08	0	1.09326e-06	5.50543e-07
Bifidobacterium dentium	0.153576	0.28597	0.104982	0.107843	0	0	6.69589e-09	6.37816e-08
Dorea formicigenerans	0.186251	0.309462	0.977303	0.754902	3.36574e-07	1.80587e-07	3.95604e-07	4.04792e-07
Fusobacterium ulcerans	0.183431	0.309462	0.851393	0.0882353	0	0	1.36503e-07	1.60329e-07
Megasphaera micronuciformis	0.169811	0.309462	0.0731975	0.156863	0	0	2.69923e-08	3.68759e-07
Anaerostipes sp. 3 2 56FAA	0.183431	0.309462	0.178884	0.117647	0	0	1.86595e-08	1.0431e-07
Desulfovibrio sp. 3 1 syn3	0.181449	0.309462	25.1932	0.0490196	0	0	1.37819e-08	5.47049e-10
Prevotella disiens	0.17753	0.309462	0.134857	0.0588235	0	0	9.904e-10	7.3441e-09
Haemophilus pittmaniae	0.181449	0.309462	0	0.0294118	0	0	0	2.21526e-08
Phascolarctobacterium succinatutens	0.192518	0.315029	0.561519	0.147059	0	0	1.13098e-06	2.01415e-06
Blautia hydrogenotrophica	0.204894	0.32542	3.61794	0.0686275	0	0	8.32416e-09	2.3008e-09
Prevotella bivia	0.204894	0.32542	0.235731	0.0686275	0	0	1.10854e-09	4.70257e-09
Veillonella dispar	0.266251	0.41674	1.51102	0.205882	0	0	1.04046e-07	6.88585e-08
Klebsiella oxytoca	0.293622	0.447983	3.39058	0.0980392	0	0	1.21754e-07	3.59093e-08
Lactobacillus fermentum	0.294507	0.447983	0.0512967	0.0588235	0	0	4.78265e-09	9.3235e-08
Desulfovibrio piger	0.306556	0.459834	1.90029	0.137255	0	0	1.25539e-07	6.60631e-08
Coprococcus comes	0.33211	0.491341	0.174382	0.72549	9.17757e-07	4.67391e-07	1.28778e-06	7.38482e-06
Collinsella aerofaciens	0.362727	0.507318	0.859231	0.0980392	0	0	7.21597e-09	8.39817e-09
Enterobacter hormaechei	0.371093	0.507318	Inf	0.0196078	0	0	1.42178e-09	0
Clostridium hylemonae	0.371093	0.507318	Inf	0.0196078	0	0	8.0248e-10	0
Enterobacteriaceae bacterium 9 2 54FAA	0.371093	0.507318	0	0.0196078	0	0	0	8.857e-09
Proteus mirabilis	0.371093	0.507318	0	0.0196078	0	0	0	6.82523e-09
Prevotella timonensis	0.371093	0.507318	0	0.0196078	0	0	0	4.51971e-09
Ruminococcus sp. SR1/5	0.38477	0.519439	0.627782	0.852941	4.07707e-07	1.99992e-07	6.04243e-07	9.62504e-07
Fusobacterium varium	0.414823	0.553097	1.59523	0.117647	0	0	2.6201e-08	1.64247e-08
Porphyromonas asaccharolytica	0.422678	0.556698	4.28017	0.0294118	0	0	1.57226e-09	3.67335e-10
[Clostridium] bartlettii	0.444544	0.578442	0.475356	0.598039	3.82388e-08	2.35518e-08	7.13892e-08	1.50181e-07
Dorea longicatena	0.519971	0.668534	0.486445	0.862745	1.0529e-06	8.24011e-07	1.53439e-06	3.15431e-06
Eubacterium rectale	0.535879	0.680882	0.742093	0.803922	1.55898e-06	5.11378e-07	8.74794e-06	1.17882e-05
unclassified	0.5517	0.687249	0.990643	1	8.49696e-05	8.84595e-05	9.80769e-05	9.90033e-05
Parabacteroides distasonis	0.553617	0.687249	0.171901	0.117647	0	0	1.45087e-08	8.44015e-08
Citrobacter sp. 30 2	0.635586	0.780038	2.70674	0.0980392	0	0	3.36297e-08	1.24244e-08
Akkermansia muciniphila	0.706427	0.857237	1.18391	0.186275	0	0	1.01053e-06	8.53551e-07
Aggregatibacter segnis	0.787406	0.944888	1.36686	0.0588235	0	0	5.7597e-09	4.21381e-09
Bacteroides coprophilus	0.824098	0.962021	2.69615	0.156863	0	0	1.3829e-06	5.12916e-07
Parasutterella excrementihominis	0.832035	0.962021	1.38966	0.509804	0	3.76752e-08	3.93223e-07	2.82963e-07
Bacteroides sp. 3 1 19	0.820222	0.962021	0.45711	0.294118	0	0	1.39162e-07	3.04439e-07
Clostridium symbiosum	0.837315	0.962021	1.21642	0.235294	0	0	2.08495e-08	1.714e-08
Paraprevotella xylaniphila	1	1	18.8733	0.0294118	0	0	5.78304e-08	3.06414e-09
Succinatimonas hippei	1	1	10.6664	0.0196078	0	0	4.59677e-08	4.30957e-09
Citrobacter youngae	1	1	Inf	0.00980392	0	0	7.9369e-09	0
Acidaminococcus intestini	1	1	0.0416123	0.0294118	0	0	4.82725e-09	1.16005e-07
Enterobacter aerogenes	1	1	0.204661	0.0294118	0	0	4.03824e-09	1.97313e-08
Acidaminococcus sp. D21	1	1	0.0346309	0.0196078	0	0	3.99588e-09	1.15385e-07
Clostridium butyricum	1	1	Inf	0.00980392	0	0	2.49925e-09	0
Selenomonas artemidis	1	1	Inf	0.00980392	0	0	2.35176e-09	0
Selenomonas sp. oral taxon 137	1	1	Inf	0.00980392	0	0	1.51313e-09	0
Streptococcus mutans	1	1	Inf	0.00980392	0	0	9.83602e-10	0
Peptoniphilus harei	1	1	Inf	0.00980392	0	0	8.82733e-10	0
Citrobacter koseri	1	1	Inf	0.00980392	0	0	3.27104e-10	0
Porphyromonas endodontalis	1	1	0	0.00980392	0	0	0	9.23102e-10
Prevotella buccae	1	1	0	0.00980392	0	0	0	1.81311e-09
BaiI
	wil-test	qvalue	Fold-Change	Occurrence	median(baseline)	median(treatment)	mean(baseline)	mean(treatment)
Lachnospiraceae_bacterium_5_1_57FAA	0.0149061	0.0149061	2.81466	0.205882	0	0	4.32703e-08	1.53732e-08
unclassified	0.00572184	0.0114437	1.53943	0.715686	1.10059e-06	1.09889e-07	1.91178e-06	1.24187e-06
7β-hsdh (EC:1.1.1.201)
	wil-test	qvalue	Fold-Change	Occurrence	median(baseline)	median(treatment)	mean(baseline)	mean(treatment)
[Ruminococcus]_gnavus	0.622424	0.622424	0.421851	0.676471	1.55158e-07	4.22584e-08	1.46155e-06	3.46462e-06
[Ruminococcus]_torques	0.0136102	0.0204153	0.256043	0.313725	0	0	2.1976e-07	8.58294e-07
unclassified	0.000641268	0.0019238	0.127805	0.745098	2.19352e-07	6.9217e-07	7.80177e-07	6.10443e-06
