# Supplementary material for: Analyses of gut microbiota and plasma bile acids enable stratification of patients for antidiabetic treatment
Source: Nat Commun. 2017 Nov 27;8:1785. doi: 10.1038/s41467-017-01682-2 (PMC5702614; doi:10.1038/s41467-017-01682-2)
Supplement: Supplementary file 6 — Supplementary Data 3 [file 41467_2017_1682_MOESM6_ESM.xlsx]

## Sheet: Supplementary Data 6
Supplementary Data 3 Bacterial pathways and modules responsive to treatment with Acarbose and Glipizide (Reporter Score >1.95)
Pathways responded to Acarbose treatment			Modules responded to Acarbose treatment			Pathways responded to Glipizide treatment			Modules responded to Glipizide treatment
ID	Annotation	Reporter Score	ID	Annotation	Reporter Score	ID	Annotation	Reporter Score	ID	Annotation	Reporter Score
map02060	Phosphotransferase system (PTS)	7.27548	M00178	Ribosome bacteria	9.60436	map00550	Peptidoglycan biosynthesis	5.28007	M00178	Ribosome bacteria	9.31977
map00970	Aminoacyl-tRNA biosynthesis	6.37704	M00233	Glutamate transport system	4.46825	map00970	Aminoacyl-tRNA biosynthesis	4.68446	M00359	Aminoacyl-tRNA biosynthesis eukaryotes	5.37282
map03010	Ribosome	5.93796	M00360	Aminoacyl-tRNA biosynthesis prokaryotes	4.46366	map03010	Ribosome	4.46944	M00179	Ribosome archaea	4.34947
map00550	Peptidoglycan biosynthesis	5.16755	M00359	Aminoacyl-tRNA biosynthesis eukaryotes	4.18614	map00500	Starch and sucrose metabolism	3.32545	M00194	Maltose/maltodextrin transport system	4.05958
map00010	Glycolysis Gluconeogenesis	4.39722	M00239	Peptides/nickel transport system	3.98409	map00010	Glycolysis Gluconeogenesis	2.66317	M00197	Putative sugar transport system	4.05958
map00052	Galactose metabolism	4.39142	M00179	Ribosome archaea	3.81944	map00290	Valine leucine and isoleucine biosynthesis	2.61532	M00360	Aminoacyl-tRNA biosynthesis prokaryotes	3.92311
map00500	Starch and sucrose metabolism	4.15203	M00164	ATP synthase	3.81868	map00270	Cysteine and methionine metabolism	2.36313	M00145	Complex I (NADH dehydrogenase) NADH dehydrogenase I/diaphorase subunit of the bidirectional hydrogenase	3.62788
map00290	Valine leucine and isoleucine biosynthesis	4.08424	M00157	F-type ATPase bacteria	3.81868	map00620	Pyruvate metabolism	2.32792	M00237	Branched-chain amino acid transport system	3.1125
map00900	Terpenoid backbone biosynthesis	4.03094	M00276	PTS system mannose-specific II component	3.56783	map00625	Chloroalkane and chloroalkene degradation	2.27759	M00330	Adhesin protein transport system	3.11023
map00270	Cysteine and methionine metabolism	3.72865	M00095	C5 isoprenoid biosynthesis mevalonate pathway	3.5624	map00260	Glycine serine and threonine metabolism	2.20135	M00239	Peptides/nickel transport system	3.04659
map00300	Lysine biosynthesis	3.58547	M00017	Methionine biosynthesis apartate => homoserine => methionine	3.36367	map00473	D-Alanine metabolism	2.06858	M00207	Multiple sugar transport system	3.01317
map00240	Pyrimidine metabolism	2.86084	M00244	Zinc/manganese transport system	3.15906	map00900	Terpenoid backbone biosynthesis	1.89241	M00236	Polar amino acid transport system	2.7877
map00473	D-Alanine metabolism	2.81271	M00016	Lysine biosynthesis aspartate => lysine	3.11782	map00400	Phenylalanine tyrosine and tryptophan biosynthesis	1.85106	M00164	ATP synthase	2.75127
map03060	Protein export	2.68404	M00183	RNA polymerase bacteria	3.04653	map00450	Selenocompound metabolism	1.8172	M00157	F-type ATPase bacteria	2.75127
map00660	C5-Branched dibasic acid metabolism	2.59898	M00236	Polar amino acid transport system	3.04603	map02040	Flagellar assembly	1.79894	M00199	Lactose/L-arabinose transport system	2.61585
map00230	Purine metabolism	2.5917	M00243	Manganese/iron transport system	2.95837	map00340	Histidine metabolism	1.73089	M00245	Cobalt transport system	2.55299
map00450	Selenocompound metabolism	2.52725	M00004	Pentose phosphate pathway (Pentose phosphate cycle)	2.94729	map00312	beta-Lactam resistance	1.60833	M00247	Putative ABC transport system	2.51235
map00710	Carbon fixation in photosynthetic organisms	2.37605	M00238	D-Methionine transport system	2.94223	map01051	Biosynthesis of ansamycins	1.6057	M00271	PTS system beta-glucosides-specific II component	2.4197
map00030	Pentose phosphate pathway	2.3143	M00019	Leucine biosynthesis pyruvate => 2-oxoisovalerate => leucine	2.90942	map00670	One carbon pool by folate	1.59475	M00246	Nickel transport system	2.37242
map00520	Amino sugar and nucleotide sugar metabolism	2.31416	M00026	Histidine biosynthesis PRPP => histidine	2.90084	map00791	Atrazine degradation	1.58856	M00002	Glycolysis core module involving three-carbon compounds	2.31904
map03440	Homologous recombination	2.17257	M00001	Glycolysis (Embden-Meyerhof pathway) glucose => pyruvate	2.89243	map00730	Thiamine metabolism	1.51884	M00319	Manganese/zinc/iron transport system	2.29072
map00561	Glycerolipid metabolism	2.05783	M00228	Putative glutamine transport system	2.8315	map00471	D-Glutamine and D-glutamate metabolism	1.4775	M00022	Shikimate pathway phosphoenolpyruvate + erythrose-4P => chorismate	2.27484
map00770	Pantothenate and CoA biosynthesis	2.01645	M00002	Glycolysis core module involving three-carbon compounds	2.82105	map02030	Bacterial chemotaxis	1.39383	M00243	Manganese/iron transport system	2.25684
map00400	Phenylalanine tyrosine and tryptophan biosynthesis	1.86273	M00335	Sec (secretion) system	2.80023	map00072	Synthesis and degradation of ketone bodies	1.30413	M00140	C1-unit interconversion prokaryotes	2.24933
map00730	Thiamine metabolism	1.68867	M00269	PTS system sucrose-specific II component	2.63311	map04112	Cell cycle - Caulobacter	1.22452	M00162	Cytochrome b6f complex	2.24491
map00625	Chloroalkane and chloroalkene degradation	1.53769	M00237	Branched-chain amino acid transport system	2.5517	map00660	C5-Branched dibasic acid metabolism	1.11708	M00049	Adenine nucleotide biosynthesis IMP => ADP/dADPATP/dATP	2.22083
map00480	Glutathione metabolism	1.41133	M00216	Putative multiple sugar transport system	2.4532	map00930	Caprolactam degradation	1.10346	M00335	Sec (secretion) system	2.16102
map00471	D-Glutamine and D-glutamate metabolism	1.3996	M00193	Putative spermidine/putrescine transport system	2.44079	map00061	Fatty acid biosynthesis	1.10232	M00005	PRPP biosynthesis ribose 5P => PRPP	2.019
map00760	Nicotinate and nicotinamide metabolism	1.39057	M00338	Cysteine biosynthesis homocysteine + serine => cysteine	2.40414	map03440	Homologous recombination	1.06265	M00250	Lipopolysaccharide transport system	1.99311
map03410	Base excision repair	1.31798	M00035	Methionine degradation	2.39829	map00983	Drug metabolism - other enzymes	0.967282	M00298	Multidrug/hemolysin transport system	1.94301
map00521	Streptomycin biosynthesis	1.29296	M00120	Coenzyme A biosynthesis pantothenate => CoA	2.39635	map00633	Nitrotoluene degradation	0.965902	M00310	Pyruvate:ferredoxin oxidoreductase	1.91746
map00250	Alanine aspartate and glutamate metabolism	1.22214	M00268	PTS system arbutin-like II component	2.35262	map03060	Protein export	0.947174	M00001	Glycolysis (Embden-Meyerhof pathway) glucose => pyruvate	1.88333
map00750	Vitamin B6 metabolism	1.16488	M00271	PTS system beta-glucosides-specific II component	2.31198	map00643	Styrene degradation	0.944765	M00200	Sorbitol/mannitol transport system	1.85141
map01051	Biosynthesis of ansamycins	1.14632	M00051	Uridine monophosphate biosynthesis glutamine (+ PRPP) => UMP	2.29223	map00903	Limonene and pinene degradation	0.944405	M00007	Pentose phosphate pathway non-oxidative phase fructose 6P => ribose 5P	1.83757
map00350	Tyrosine metabolism	1.06086	M00277	PTS system N-acetylgalactosamine-specific II component	2.22428	map00300	Lysine biosynthesis	0.928215	M00251	Teichoic acid transport system	1.83085
map03030	DNA replication	1.01536	M00007	Pentose phosphate pathway non-oxidative phase fructose 6P => ribose 5P	2.19315	map00770	Pantothenate and CoA biosynthesis	0.846282	M00228	Putative glutamine transport system	1.82741
map00260	Glycine serine and threonine metabolism	0.964925	M00246	Nickel transport system	2.18988	map00710	Carbon fixation in photosynthetic organisms	0.724416	M00338	Cysteine biosynthesis homocysteine + serine => cysteine	1.8104
map00340	Histidine metabolism	0.863367	M00245	Cobalt transport system	2.18381	map03410	Base excision repair	0.693913	M00091	Phosphatidylcholine (PC) biosynthesis PE => PC	1.72503
map00790	Folate biosynthesis	0.814295	M00279	PTS system galactitol-specific II component	2.14872	map00472	D-Arginine and D-ornithine metabolism	0.650379	M00035	Methionine degradation	1.65128
map00051	Fructose and mannose metabolism	0.811807	M00207	Multiple sugar transport system	2.06848	map04964	Proximal tubule bicarbonate reclamation	0.591808	M00346	Formaldehyde assimilation serine pathway	1.63445
map03430	Mismatch repair	0.714702	M00222	Phosphate transport system	2.02801	map00121	Secondary bile acid biosynthesis	0.439068	M00183	RNA polymerase bacteria	1.63036
map00670	One carbon pool by folate	0.679533	M00050	Guanine nucleotide biosynthesis IMP => GDP/dGDPGTP/dGTP	2.01969	map00626	Naphthalene degradation	0.315679	M00097	beta-Carotene biosynthesis GGAP => beta-carotene	1.60737
map00312	beta-Lactam resistance	0.663989	M00005	PRPP biosynthesis ribose 5P => PRPP	2.01464	map00331	Clavulanic acid biosynthesis	0.303771	M00066	Lactosylceramide biosynthesis	1.56486
map00983	Drug metabolism - other enzymes	0.618433	M00275	PTS system cellobiose-specific II component	1.99186	map00190	Oxidative phosphorylation	0.225034	M00377	Reductive acetyl-CoA pathway (Wood-Ljungdahl pathway)	1.55387
map03420	Nucleotide excision repair	0.607038	M00145	Complex I (NADH dehydrogenase) NADH dehydrogenase I/diaphorase subunit of the bidirectional hydrogenase	1.98561	map00624	Polycyclic aromatic hydrocarbon degradation	0.156945	M00248	Antibiotic transport system	1.53986
map00190	Oxidative phosphorylation	0.55881	M00342	Bacterial proteasome	1.96471	map03420	Nucleotide excision repair	0.0727871	M00120	Coenzyme A biosynthesis pantothenate => CoA	1.53602
map00072	Synthesis and degradation of ketone bodies	0.530013	M00365	C10-C20 isoprenoid biosynthesis archaea	1.94333	map00362	Benzoate degradation	-0.0399889	M00017	Methionine biosynthesis apartate => homoserine => methionine	1.49665
map00620	Pyruvate metabolism	0.493892	M00260	DNA polymerase III complex bacteria	1.93179	map00520	Amino sugar and nucleotide sugar metabolism	-0.0435898	M00019	Leucine biosynthesis pyruvate => 2-oxoisovalerate => leucine	1.47599
map00910	Nitrogen metabolism	0.443369	M00049	Adenine nucleotide biosynthesis IMP => ADP/dADPATP/dATP	1.92046	map00040	Pentose and glucuronate interconversions	-0.0468976	M00156	Complex IV (Cytochrome c oxidase) cytochrome c oxidase cbb3-type	1.47572
map00626	Naphthalene degradation	0.413276	M00022	Shikimate pathway phosphoenolpyruvate + erythrose-4P => chorismate	1.89694	map00230	Purine metabolism	-0.0956304	M00051	Uridine monophosphate biosynthesis glutamine (+ PRPP) => UMP	1.46214
map03020	RNA polymerase	0.338514	M00273	PTS system fructose-specific II component	1.88114	map05111	Vibrio cholerae pathogenic cycle	-0.097488	M00253	Sodium transport system	1.45819
map00071	Fatty acid metabolism	0.334434	M00283	PTS system ascorbate-specific II component	1.8696	map00860	Porphyrin and chlorophyll metabolism	-0.106867	M00238	D-Methionine transport system	1.43338
map04122	Sulfur relay system	0.302915	M00018	Threonine biosynthesis apartate => homoserine => threonine	1.8445	map00364	Fluorobenzoate degradation	-0.194684	M00270	PTS system trehalose-specific II component	1.42359
map00121	Secondary bile acid biosynthesis	0.253387	M00206	Cellobiose transport system	1.81808	map00561	Glycerolipid metabolism	-0.220997	M00233	Glutamate transport system	1.41357
map00965	Betalain biosynthesis	0.240676	M00247	Putative ABC transport system	1.8004	map03430	Mismatch repair	-0.29818	M00190	Iron(III) transport system	1.36815
map00564	Glycerophospholipid metabolism	0.163323	M00003	Gluconeogenesis oxaloacetate => fructose-6P	1.75477	map00240	Pyrimidine metabolism	-0.311328	M00151	Complex III (Cytochrome bc1 complex)	1.35919
map00643	Styrene degradation	0.11003	M00053	Pyrimidine deoxyribonuleotide biosynthesis CDP/CTP => dCDP/dCTPdTDP/dTTP	1.74806	map00920	Sulfur metabolism	-0.336585	M00141	C1-unit interconversion eukaryotes	1.32034
map00331	Clavulanic acid biosynthesis	0.0787544	M00140	C1-unit interconversion prokaryotes	1.74504	map00562	Inositol phosphate metabolism	-0.336942	M00082	Fatty acid biosynthesis initiation	1.30701
map01055	Biosynthesis of vancomycin group antibiotics	0.0654405	M00006	Pentose phosphate pathway oxidative phase glucose 6P => ribulose 5P	1.69226	map00627	Aminobenzoate degradation	-0.435118	M00048	Inosine monophosphate biosynthesis PRPP + glutamine => IMP	1.28449
map01056	Biosynthesis of type II polyketide backbone	0.0557494	M00020	Serine biosynthesis glycerate-3P => serine	1.66892	map00250	Alanine aspartate and glutamate metabolism	-0.443371	M00214	Methyl-galactoside transport system	1.28312
map04112	Cell cycle - Caulobacter	-0.0379619	M00258	Uncharacterized ABC transport system	1.64566	map00311	Penicillin and cephalosporin biosynthesis	-0.504013	M00025	Tyrosine biosynthesis chorismate => tyrosine	1.26005
map00430	Taurine and hypotaurine metabolism	-0.116809	M00248	Antibiotic transport system	1.57125	map00281	Geraniol degradation	-0.508243	M00026	Histidine biosynthesis PRPP => histidine	1.25644
map00053	Ascorbate and aldarate metabolism	-0.126293	M00281	PTS system lactose-specific II component	1.56266	map00960	Tropane piperidine and pyridine alkaloid biosynthesis	-0.539657	M00031	Lysine biosynthesis archaea 2-aminoadipate => lysine	1.25381
map00364	Fluorobenzoate degradation	-0.246696	M00014	Glucuronate pathway (uronate pathway)	1.54205	map00564	Glycerophospholipid metabolism	-0.550503	M00018	Threonine biosynthesis apartate => homoserine => threonine	1.23339
map00360	Phenylalanine metabolism	-0.246981	M00194	Maltose/maltodextrin transport system	1.53633	map00640	Propanoate metabolism	-0.636161	M00029	Urea cycle	1.22451
map00960	Tropane piperidine and pyridine alkaloid biosynthesis	-0.267666	M00197	Putative sugar transport system	1.53633	map01040	Biosynthesis of unsaturated fatty acids	-0.686424	M00188	Sulfonate/nitrate/taurine transport system	1.21773
map00623	Toluene degradation	-0.300733	M00377	Reductive acetyl-CoA pathway (Wood-Ljungdahl pathway)	1.50408	map00510	N-Glycan biosynthesis	-0.69738	M00175	Nitrogen fixation N2 => ammonia	1.20958
map00622	Xylene degradation	-0.312122	M00048	Inosine monophosphate biosynthesis PRPP + glutamine => IMP	1.47841	map00750	Vitamin B6 metabolism	-0.71742	M00004	Pentose phosphate pathway (Pentose phosphate cycle)	1.19634
map00791	Atrazine degradation	-0.316585	M00265	PTS system glucose-specific II component	1.45104	map00360	Phenylalanine metabolism	-0.811437	M00307	Pyruvate oxidation pyruvate => acetyl-CoA	1.19559
map00920	Sulfur metabolism	-0.322843	M00175	Nitrogen fixation N2 => ammonia	1.44931	map03018	RNA degradation	-0.818888	M00015	Proline biosynthesis glutamate => proline	1.18086
map00061	Fatty acid biosynthesis	-0.331858	M00199	Lactose/L-arabinose transport system	1.43363	map03030	DNA replication	-0.824608	M00217	D-Allose transport system	1.18042
map04966	Collecting duct acid secretion	-0.333143	M00170	C4-dicarboxylic acid cycle phosphoenolpyruvate carboxykinase type	1.43252	map00680	Methane metabolism	-0.825401	M00222	Phosphate transport system	1.17962
map00562	Inositol phosphate metabolism	-0.355122	M00211	Putative ABC transport system	1.38807	map00052	Galactose metabolism	-0.885094	M00024	Phenylalanine biosynthesis chorismate => phenylalanine	1.16631
map00362	Benzoate degradation	-0.366316	M00096	C5 isoprenoid biosynthesis non-mevalonate pathway	1.36388	map01055	Biosynthesis of vancomycin group antibiotics	-0.89655	M00095	C5 isoprenoid biosynthesis mevalonate pathway	1.12922
map02010	ABC transporters	-0.367186	M00280	PTS system glucitol/sorbitol-specific II component	1.36212	map00760	Nicotinate and nicotinamide metabolism	-0.942087	M00223	Phosphonate transport system	1.12453
map00410	beta-Alanine metabolism	-0.460509	M00266	PTS system maltose and glucose-specific II component	1.35945	map00720	Carbon fixation pathways in prokaryotes	-0.956214	M00050	Guanine nucleotide biosynthesis IMP => GDP/dGDPGTP/dGTP	1.09112
map00621	Dioxin degradation	-0.572519	M00290	Holo-TFIIH complex	1.21905	map00780	Biotin metabolism	-1.02326	M00159	V-type ATPase prokaryotes	1.07937
map00930	Caprolactam degradation	-0.650027	M00010	Citrate cycle first carbon oxidation	1.2148	map00030	Pentose phosphate pathway	-1.12758	M00096	C5 isoprenoid biosynthesis non-mevalonate pathway	1.0649
map03018	RNA degradation	-0.655521	M00015	Proline biosynthesis glutamate => proline	1.14068	map00361	Chlorocyclohexane and chlorobenzene degradation	-1.14986	M00172	C4-dicarboxylic acid cycle NADP+ -malic enzyme type	1.06337
map03008	Ribosome biogenesis in eukaryotes	-0.673042	M00318	Iron/zinc/copper transport system	1.13173	map00480	Glutathione metabolism	-1.20071	M00265	PTS system glucose-specific II component	1.04152
map03040	Spliceosome	-0.756445	M00256	Cell division transport system	1.03888	map00430	Taurine and hypotaurine metabolism	-1.23307	M00221	Simple sugar transport system	1.03162
map00640	Propanoate metabolism	-0.759001	M00166	Reductive pentose phosphate cycle RuBP + CO2 => glyceraldehyde-3P	1.03637	map00965	Betalain biosynthesis	-1.26721	M00129	Ascorbate biosynthesis animals glucose-1P => ascorbate	1.0292
map00040	Pentose and glucuronate interconversions	-0.772007	M00344	Formaldehyde assimilation xylulose monophosphate pathway	1.02534	map00910	Nitrogen metabolism	-1.27697	M00254	ABC-2 type transport system	1.0178
map03050	Proteasome	-0.82542	M00066	Lactosylceramide biosynthesis	0.974508	map00350	Tyrosine metabolism	-1.31259	M00281	PTS system lactose-specific II component	0.98336
map00472	D-Arginine and D-ornithine metabolism	-0.826455	M00214	Methyl-galactoside transport system	0.944608	map00071	Fatty acid metabolism	-1.37464	M00302	2-Aminoethylphosphonate transport system	0.970942
map00361	Chlorocyclohexane and chlorobenzene degradation	-0.899274	M00346	Formaldehyde assimilation serine pathway	0.910922	map00622	Xylene degradation	-1.38523	M00256	Cell division transport system	0.948077
map00330	Arginine and proline metabolism	-0.902237	M00165	Reductive pentose phosphate cycle (Calvin cycle)	0.903384	map01056	Biosynthesis of type II polyketide backbone	-1.38655	M00034	Methionine salvage pathway	0.93951
map00363	Bisphenol degradation	-0.935488	M00274	PTS system mannitol-specific II component	0.890052	map00621	Dioxin degradation	-1.40639	M00242	Zinc transport system	0.90106
map00785	Lipoic acid metabolism	-0.965272	M00008	Entner-Doudoroff pathway glucose-6P => glyceraldehyde-3P + pyruvate	0.887979	map00565	Ether lipid metabolism	-1.44296	M00088	Ketone body biosynthesis acetyl-CoA => acetoacetate/3-hydroxybutyrate/acetone	0.847824
map00020	Citrate cycle (TCA cycle)	-0.990249	M00221	Simple sugar transport system	0.870793	map00020	Citrate cycle (TCA cycle)	-1.50098	M00053	Pyrimidine deoxyribonuleotide biosynthesis CDP/CTP => dCDP/dCTPdTDP/dTTP	0.838293
map00311	Penicillin and cephalosporin biosynthesis	-1.00963	M00319	Manganese/zinc/iron transport system	0.850357	map00363	Bisphenol degradation	-1.50114	M00292	MRX complex	0.815561
map05111	Vibrio cholerae pathogenic cycle	-1.06833	M00027	GABA (gamma-Aminobutyrate) shunt	0.815983	map00310	Lysine degradation	-1.59625	M00291	MRN complex	0.815561
map00860	Porphyrin and chlorophyll metabolism	-1.1132	M00254	ABC-2 type transport system	0.784152	map02010	ABC transporters	-1.6029	M00003	Gluconeogenesis oxaloacetate => fructose-6P	0.792471
map00903	Limonene and pinene degradation	-1.11586	M00115	NAD biosynthesis aspartate => NAD	0.724519	map04966	Collecting duct acid secretion	-1.61828	M00040	Tyrosine biosynthesis prephanate => pretyrosine => tyrosine	0.773849
map00565	Ether lipid metabolism	-1.12652	M00031	Lysine biosynthesis archaea 2-aminoadipate => lysine	0.693328	map00330	Arginine and proline metabolism	-1.64934	M00010	Citrate cycle first carbon oxidation	0.714384
map03015	mRNA surveillance pathway	-1.23014	M00364	C10-C20 isoprenoid biosynthesis bacteria	0.688508	map03015	mRNA surveillance pathway	-1.68187	M00166	Reductive pentose phosphate cycle RuBP + CO2 => glyceraldehyde-3P	0.670835
map04964	Proximal tubule bicarbonate reclamation	-1.29728	M00303	PTS system N-acetylmuramic acid-specific II component	0.669666	map00623	Toluene degradation	-1.70439	M00114	Ascorbate biosynthesis plants glucose-6P => ascorbate	0.652279
map00720	Carbon fixation pathways in prokaryotes	-1.32988	M00270	PTS system trehalose-specific II component	0.669604	map00351	DDT degradation	-1.75173	M00135	GABA biosynthesis eukaryotes putrescine => GABA	0.647893
map00351	DDT degradation	-1.37134	M00088	Ketone body biosynthesis acetyl-CoA => acetoacetate/3-hydroxybutyrate/acetone	0.634863	map00511	Other glycan degradation	-1.78723	M00290	Holo-TFIIH complex	0.612618
map00510	N-Glycan biosynthesis	-1.42498	M00134	Polyamine biosynthesis arginine => ornithine => putrescine	0.632458	map00410	beta-Alanine metabolism	-1.79841	M00065	GPI-anchor biosynthesis core oligosaccharide	0.588779
map00633	Nitrotoluene degradation	-1.42881	M00298	Multidrug/hemolysin transport system	0.631844	map00785	Lipoic acid metabolism	-1.85677	M00299	Spermidine/putrescine transport system	0.584737
map00630	Glyoxylate and dicarboxylate metabolism	-1.47856	M00162	Cytochrome b6f complex	0.602708	map00650	Butanoate metabolism	-1.87236	M00216	Putative multiple sugar transport system	0.583078
map00650	Butanoate metabolism	-1.58703	M00118	Glutathione biosynthesis glutamate => glutathione	0.571101	map00790	Folate biosynthesis	-1.93271	M00202	Oligogalacturonide transport system	0.58075
map01053	Biosynthesis of siderophore group nonribosomal peptides	-1.59012	M00029	Urea cycle	0.569499	map02020	Two-component system	-1.94421	M00366	C10-C20 isoprenoid biosynthesis plants	0.536354
map00627	Aminobenzoate degradation	-1.62626	M00278	PTS system sorbose-specific II component	0.527594	map00280	Valine leucine and isoleucine degradation	-1.98028	M00364	C10-C20 isoprenoid biosynthesis bacteria	0.521636
map00680	Methane metabolism	-1.72094	M00028	Ornithine biosynthesis glutamate => ornithine	0.483809	map04122	Sulfur relay system	-2.04842	M00231	Octopine/nopaline transport system	0.515961
map00780	Biotin metabolism	-1.83497	M00023	Tryptophan biosynthesis chorismate => tryptophan	0.434369	map00521	Streptomycin biosynthesis	-2.0561	M00258	Uncharacterized ABC transport system	0.509702
map00280	Valine leucine and isoleucine degradation	-1.84125	M00135	GABA biosynthesis eukaryotes putrescine => GABA	0.409603	map00531	Glycosaminoglycan degradation	-2.07644	M00185	Sulfate transport system	0.478987
map00511	Other glycan degradation	-1.84764	M00167	Reductive pentose phosphate cycle glyceraldehyde-3P => RuBP	0.399948	map03020	RNA polymerase	-2.1065	M00118	Glutathione biosynthesis glutamate => glutathione	0.410442
map00281	Geraniol degradation	-1.85063	M00306	PTS system fructose-specific II-like component	0.379461	map02060	Phosphotransferase system (PTS)	-2.20614	M00244	Zinc/manganese transport system	0.405716
map00310	Lysine degradation	-1.92697	M00348	Glutathione transport system	0.378925	map00051	Fructose and mannose metabolism	-2.48569	M00106	Conjugated bile acid biosynthesis choloyl-CoA => taurocholate/glycocholate	0.369591
map00740	Riboflavin metabolism	-2.45527	M00267	PTS system N-acetylglucosamine-specific II component	0.377725	map03050	Proteasome	-2.50984	M00314	Bacitracin transport system	0.36568
map00130	Ubiquinone and other terpenoid-quinone biosynthesis	-2.46651	M00272	PTS system arbutin- cellobiose- and salicin-specific II component	0.374863	map00740	Riboflavin metabolism	-2.6507	M00328	Hemophore/metalloprotease transport system	0.324013
map03070	Bacterial secretion system	-2.96469	M00089	Triacylglycerol biosynthesis	0.339938	map01053	Biosynthesis of siderophore group nonribosomal peptides	-2.6542	M00052	Pyrimidine ribonucleotide biosynthesis UMP => UDP/UTPCDP/CTP	0.289627
map02030	Bacterial chemotaxis	-3.09141	M00093	Phosphatidylethanolamine (PE) biosynthesis PA => PS => PE	0.328713	map00630	Glyoxylate and dicarboxylate metabolism	-2.71204	M00378	F420 biosynthesis	0.272788
map02020	Two-component system	-3.74407	M00287	PTS system galactosamine-specific II component	0.320246	map00053	Ascorbate and aldarate metabolism	-2.71692	M00128	Ubiquinone biosynthesis eukaryotes chorismate => ubiquinone	0.20648
map00531	Glycosaminoglycan degradation	-3.9103	M00189	Molybdate transport system	0.283825	map03008	Ribosome biogenesis in eukaryotes	-3.18173	M00357	Methanogenesis acetate => methane	0.174974
map02040	Flagellar assembly	-4.45105	M00034	Methionine salvage pathway	0.258598	map03070	Bacterial secretion system	-4.7572	M00342	Bacterial proteasome	0.0187939
map00540	Lipopolysaccharide biosynthesis	-4.56852	M00227	Glutamine transport system	0.215684	map00540	Lipopolysaccharide biosynthesis	-4.85521	M00285	MCM complex	0.0062209
			M00234	Cystine transport system	0.208764	map03040	Spliceosome	-4.95863	M00020	Serine biosynthesis glycerate-3P => serine	-0.0160533
			M00126	Tetrahydrofolate biosynthesis GTP => THF	0.185493	map00130	Ubiquinone and other terpenoid-quinone biosynthesis	-5.35174	M00261	DNA polymerase alpha / primase complex	-0.0243294
			M00200	Sorbitol/mannitol transport system	0.182722				M00212	Ribose transport system	-0.0243728
			M00218	Fructose transport system	0.147002				M00267	PTS system N-acetylglucosamine-specific II component	-0.0316389
			M00315	Putative ABC transport system	0.144775				M00356	Methanogenesis methanol => methane	-0.0320232
			M00143	Complex I (NADH dehydrogenase) NADH dehydrogenase (ubiquinone) Fe-S protein/flavoprotein	0.0152204				M00276	PTS system mannose-specific II component	-0.0429883
			M00044	Tyrosine degradation tyrosine => homogentisate	-0.0128733				M00033	Ectoine biosynthesis	-0.049108
			M00261	DNA polymerase alpha / primase complex	-0.0133251				M00293	DNA polymerase zeta complex	-0.0683707
			M00106	Conjugated bile acid biosynthesis choloyl-CoA => taurocholate/glycocholate	-0.0160211				M00264	DNA polymerase II complex archaea	-0.0725435
			M00168	CAM (Crassulacean acid metabolism) dark	-0.0165428				M00325	alpha-Hemolysin/cyclolysin transport system	-0.0762621
			M00357	Methanogenesis acetate => methane	-0.0448075				M00260	DNA polymerase III complex bacteria	-0.0946767
			M00345	Formaldehyde assimilation ribulose monophosphate pathway	-0.0642284				M00171	C4-dicarboxylic acid cycle NAD+ -malic enzyme type	-0.105664
			M00131	Inositol phosphate metabolism Ins(1345)P4 => Ins(134)P3 => myo-inositol	-0.0659411				M00272	PTS system arbutin- cellobiose- and salicin-specific II component	-0.115684
			M00336	Twin-arginine translocation (Tat) system	-0.0689987				M00278	PTS system sorbose-specific II component	-0.124931
			M00171	C4-dicarboxylic acid cycle NAD+ -malic enzyme type	-0.0757265				M00121	Heme biosynthesis glutamate => protoheme/siroheme	-0.134697
			M00086	beta-Oxidation acyl-CoA synthesis	-0.0775376				M00148	Complex II (succinate dehydrogenase / fumarate reductase) succinate dehydrogenase (ubiquinone)	-0.138952
			M00046	beta-Alanine biosynthesis cytosine / uracil => beta-alanine	-0.0797371				M00348	Glutathione transport system	-0.160403
			M00250	Lipopolysaccharide transport system	-0.0898739				M00295	BRCA1-associated genome surveillance complex (BASC)	-0.170597
			M00304	PTS system fructose-specific II component	-0.0941541				M00169	CAM (Crassulacean acid metabolism) light	-0.200702
			M00252	Lipooligosaccharide transport system	-0.0947454				M00235	Arginine/ornithine transport system	-0.202782
			M00292	MRX complex	-0.0971678				M00028	Ornithine biosynthesis glutamate => ornithine	-0.210377
			M00291	MRN complex	-0.0971678				M00131	Inositol phosphate metabolism Ins(1345)P4 => Ins(134)P3 => myo-inositol	-0.214164
			M00328	Hemophore/metalloprotease transport system	-0.0991862				M00220	Rhamnose transport system	-0.245402
			M00040	Tyrosine biosynthesis prephanate => pretyrosine => tyrosine	-0.0994168				M00134	Polyamine biosynthesis arginine => ornithine => putrescine	-0.247847
			M00205	N-Acetylglucosamine transport system	-0.104763				M00168	CAM (Crassulacean acid metabolism) dark	-0.264646
			M00042	Catecholamine biosynthesis tyrosine => dopamine => noradrenaline => adrenaline	-0.114513				M00115	NAD biosynthesis aspartate => NAD	-0.273285
			M00009	Citrate cycle (TCA cycle Krebs cycle)	-0.115557				M00176	Sulfur reduction sulfate => H2S	-0.288466
			M00052	Pyrimidine ribonucleotide biosynthesis UMP => UDP/UTPCDP/CTP	-0.118425				M00326	RTX toxin transport system	-0.289456
			M00149	Complex II (succinate dehydrogenase / fumarate reductase) succinate dehydrogenase	-0.143266				M00333	Type IV secretion system	-0.334015
			M00188	Sulfonate/nitrate/taurine transport system	-0.148729				M00252	Lipooligosaccharide transport system	-0.34961
			M00185	Sulfate transport system	-0.149506				M00014	Glucuronate pathway (uronate pathway)	-0.365815
			M00330	Adhesin protein transport system	-0.164513				M00073	N-glycan precursor trimming	-0.375962
			M00155	Complex IV (Cytochrome c oxidase) cytochrome o ubiquinol oxidase/cytochrome c oxidase/quinol oxidase polypeptide	-0.171326				M00266	PTS system maltose and glucose-specific II component	-0.379777
			M00366	C10-C20 isoprenoid biosynthesis plants	-0.174034				M00269	PTS system sucrose-specific II component	-0.403595
			M00156	Complex IV (Cytochrome c oxidase) cytochrome c oxidase cbb3-type	-0.193472				M00012	Glyoxylate cycle	-0.409397
			M00033	Ectoine biosynthesis	-0.200044				M00365	C10-C20 isoprenoid biosynthesis archaea	-0.465917
			M00141	C1-unit interconversion eukaryotes	-0.203326				M00375	Hydroxypropionate-hydroxybutylate cycle	-0.479247
			M00340	Proteasome 20S core particle	-0.20349				M00277	PTS system N-acetylgalactosamine-specific II component	-0.489844
			M00148	Complex II (succinate dehydrogenase / fumarate reductase) succinate dehydrogenase (ubiquinone)	-0.221151				M00303	PTS system N-acetylmuramic acid-specific II component	-0.499981
			M00090	Phosphatidylcholine (PC) biosynthesis choline => PC	-0.246285				M00119	Pantothenate biosynthesis valine/L-aspartate => pantothenate	-0.503041
			M00025	Tyrosine biosynthesis chorismate => tyrosine	-0.246768				M00317	Manganese/iron transport system	-0.506541
			M00337	Immunoproteasome	-0.26611				M00209	Osmoprotectant transport system	-0.507284
			M00326	RTX toxin transport system	-0.271218				M00021	Cysteine biosynthesis serine => cysteine	-0.533331
			M00317	Manganese/iron transport system	-0.283371				M00170	C4-dicarboxylic acid cycle phosphoenolpyruvate carboxykinase type	-0.535216
			M00172	C4-dicarboxylic acid cycle NADP+ -malic enzyme type	-0.285649				M00315	Putative ABC transport system	-0.582809
			M00127	Thiamine biosynthesis AIR => thiamine-P/thiamine-2P	-0.286402				M00045	Histidine degradation histidine => N-formiminoglutamate => glutamate	-0.590859
			M00293	DNA polymerase zeta complex	-0.303458				M00186	Putative tungstate transport system	-0.592799
			M00285	MCM complex	-0.312941				M00016	Lysine biosynthesis aspartate => lysine	-0.624533
			M00235	Arginine/ornithine transport system	-0.323458				M00006	Pentose phosphate pathway oxidative phase glucose 6P => ribulose 5P	-0.630986
			M00262	DNA polymerase delta complex	-0.352008				M00008	Entner-Doudoroff pathway glucose-6P => glyceraldehyde-3P + pyruvate	-0.653037
			M00024	Phenylalanine biosynthesis chorismate => phenylalanine	-0.366116				M00262	DNA polymerase delta complex	-0.668699
			M00128	Ubiquinone biosynthesis eukaryotes chorismate => ubiquinone	-0.386273				M00165	Reductive pentose phosphate cycle (Calvin cycle)	-0.684167
			M00202	Oligogalacturonide transport system	-0.398809				M00044	Tyrosine degradation tyrosine => homogentisate	-0.720506
			M00353	Spliceosome Prp19/CDC5L complex	-0.433509				M00358	Coenzyme M biosynthesis	-0.724882
			M00037	Melatonin biosynthesis tryptophan => serotonin => melatonin	-0.472548				M00127	Thiamine biosynthesis AIR => thiamine-P/thiamine-2P	-0.774202
			M00362	Nucleotide sugar biosynthesis prokaryotes	-0.475272				M00122	Cobalamin biosynthesis cobinamide => cobalamin	-0.776226
			M00289	RF-C complex	-0.500195				M00193	Putative spermidine/putrescine transport system	-0.78507
			M00180	RNA polymerase II eukaryotes	-0.534677				M00077	Chondroitin sulfate degradation	-0.785376
			M00341	Proteasome 19S regulatory particle (PA700)	-0.539101				M00218	Fructose transport system	-0.794636
			M00209	Osmoprotectant transport system	-0.561522				M00374	Dicarboxylate-hydroxybutyrate cycle	-0.832382
			M00352	Spliceosome U2-snRNP	-0.605268				M00343	Archaeal proteasome	-0.851304
			M00212	Ribose transport system	-0.607931				M00076	Dermatan sulfate degradation	-0.853125
			M00151	Complex III (Cytochrome bc1 complex)	-0.626488				M00318	Iron/zinc/copper transport system	-0.854938
			M00302	2-Aminoethylphosphonate transport system	-0.644155				M00268	PTS system arbutin-like II component	-0.873743
			M00055	N-glycan precursor biosynthesis	-0.663322				M00312	2-oxoisovalerate:ferredoxin oxidoreductase	-0.875318
			M00121	Heme biosynthesis glutamate => protoheme/siroheme	-0.6732				M00180	RNA polymerase II eukaryotes	-0.885801
			M00129	Ascorbate biosynthesis animals glucose-1P => ascorbate	-0.673996				M00345	Formaldehyde assimilation ribulose monophosphate pathway	-0.912093
			M00264	DNA polymerase II complex archaea	-0.683769				M00036	Leucine degradation leucine => acetoacetate + acetyl-CoA	-0.93299
			M00097	beta-Carotene biosynthesis GGAP => beta-carotene	-0.697948				M00086	beta-Oxidation acyl-CoA synthesis	-0.939272
			M00160	V-type ATPase eukaryotes	-0.703258				M00081	Pectin degradation	-0.940211
			M00363	EHEC pathogenicity signature Shiga toxin	-0.758012				M00133	Polyamine biosynthesis arginine => agmatine => putrescine => spermidine	-0.947111
			M00150	Complex II (succinate dehydrogenase / fumarate reductase) fumarate reductase	-0.802623				M00064	ADP-L-glycero-D-manno-heptose biosynthesis	-0.970845
			M00122	Cobalamin biosynthesis cobinamide => cobalamin	-0.809822				M00234	Cystine transport system	-0.97452
			M00232	General L-amino acid transport system	-0.840063				M00167	Reductive pentose phosphate cycle glyceraldehyde-3P => RuBP	-0.995214
			M00012	Glyoxylate cycle	-0.843409				M00092	Phosphatidylethanolamine (PE) biosynthesis ethanolamine => PE	-0.998776
			M00343	Archaeal proteasome	-0.861871				M00061	Uronic acid metabolism	-1.03899
			M00073	N-glycan precursor trimming	-0.873705				M00205	N-Acetylglucosamine transport system	-1.0476
			M00213	L-Arabinose transport system	-0.874991				M00184	RNA polymerase archaea	-1.05467
			M00241	Vitamin B12 transport system	-0.875319				M00211	Putative ABC transport system	-1.07617
			M00092	Phosphatidylethanolamine (PE) biosynthesis ethanolamine => PE	-0.893846				M00362	Nucleotide sugar biosynthesis prokaryotes	-1.09911
			M00358	Coenzyme M biosynthesis	-0.897821				M00078	Heparan sulfate degradation	-1.09965
			M00225	Lysine/arginine/ornithine transport system	-0.907663				M00206	Cellobiose transport system	-1.10933
			M00021	Cysteine biosynthesis serine => cysteine	-0.93035				M00042	Catecholamine biosynthesis tyrosine => dopamine => noradrenaline => adrenaline	-1.12782
			M00229	Arginine transport system	-0.933756				M00155	Complex IV (Cytochrome c oxidase) cytochrome o ubiquinol oxidase/cytochrome c oxidase/quinol oxidase polypeptide	-1.14187
			M00309	Non-phosphorylative Entner-Doudoroff pathway gluconate => glyceraldehyde + pyruvate	-0.948641				M00347	Methanogenesis formate => methane	-1.15152
			M00251	Teichoic acid transport system	-0.952517				M00191	Thiamine transport system	-1.18026
			M00187	Putative sulfate transport system	-0.959079				M00037	Melatonin biosynthesis tryptophan => serotonin => melatonin	-1.19395
			M00191	Thiamine transport system	-0.959661				M00308	Semi-phosphorylative Entner-Doudoroff pathway gluconate => glyceraldehyde-3P + pyruvate	-1.19569
			M00308	Semi-phosphorylative Entner-Doudoroff pathway gluconate => glyceraldehyde-3P + pyruvate	-0.964546				M00289	RF-C complex	-1.20096
			M00119	Pantothenate biosynthesis valine/L-aspartate => pantothenate	-0.992166				M00023	Tryptophan biosynthesis chorismate => tryptophan	-1.20595
			M00295	BRCA1-associated genome surveillance complex (BASC)	-0.997032				M00136	GABA biosynthesis prokaryotes putrescine => GABA	-1.21803
			M00133	Polyamine biosynthesis arginine => agmatine => putrescine => spermidine	-0.997646				M00046	beta-Alanine biosynthesis cytosine / uracil => beta-alanine	-1.2215
			M00184	RNA polymerase archaea	-1.01675				M00174	Methane oxidation methylotroph methane => CO2	-1.22442
			M00198	sn-Glycerol 3-phosphate transport system	-1.02102				M00274	PTS system mannitol-specific II component	-1.24473
			M00378	F420 biosynthesis	-1.03488				M00275	PTS system cellobiose-specific II component	-1.24948
			M00083	Fatty acid biosynthesis elongation	-1.04325				M00361	Nucleotide sugar biosynthesis eukaryotes	-1.25313
			M00361	Nucleotide sugar biosynthesis eukaryotes	-1.05862				M00126	Tetrahydrofolate biosynthesis GTP => THF	-1.25685
			M00082	Fatty acid biosynthesis initiation	-1.06643				M00090	Phosphatidylcholine (PC) biosynthesis choline => PC	-1.26794
			M00324	Dipeptide transport system	-1.07002				M00232	General L-amino acid transport system	-1.31652
			M00136	GABA biosynthesis prokaryotes putrescine => GABA	-1.07373				M00055	N-glycan precursor biosynthesis	-1.34466
			M00226	Histidine transport system	-1.10942				M00125	Riboflavin biosynthesis GTP => riboflavin/FMN/FAD	-1.34802
			M00356	Methanogenesis methanol => methane	-1.13227				M00349	Microcin C transport system	-1.37794
			M00192	Putative thiamine transport system	-1.15995				M00241	Vitamin B12 transport system	-1.39835
			M00255	Lipoprotein-releasing system	-1.208				M00353	Spliceosome Prp19/CDC5L complex	-1.40513
			M00091	Phosphatidylcholine (PC) biosynthesis PE => PC	-1.21927				M00083	Fatty acid biosynthesis elongation	-1.42405
			M00300	Putrescine transport system	-1.23671				M00160	V-type ATPase eukaryotes	-1.44777
			M00355	Spliceosome 35S U5-snRNP	-1.29097				M00304	PTS system fructose-specific II component	-1.46632
			M00223	Phosphonate transport system	-1.29429				M00226	Histidine transport system	-1.49339
			M00153	Cytochrome bd complex	-1.30419				M00283	PTS system ascorbate-specific II component	-1.5028
			M00325	alpha-Hemolysin/cyclolysin transport system	-1.38422				M00313	indolepyruvate:ferredoxin oxidoreductase	-1.51241
			M00253	Sodium transport system	-1.38534				M00187	Putative sulfate transport system	-1.54786
			M00231	Octopine/nopaline transport system	-1.4165				M00213	L-Arabinose transport system	-1.56001
			M00117	Ubiquinone biosynthesis prokaryotes chorismate => ubiquinone	-1.41759				M00287	PTS system galactosamine-specific II component	-1.56212
			M00230	Glutamate/aspartate transport system	-1.45574				M00030	Lysine biosynthesis 2-oxoglutarate => 2-aminoadipate => lysine	-1.56923
			M00374	Dicarboxylate-hydroxybutyrate cycle	-1.52386				M00009	Citrate cycle (TCA cycle Krebs cycle)	-1.6065
			M00061	Uronic acid metabolism	-1.5255				M00341	Proteasome 19S regulatory particle (PA700)	-1.60989
			M00307	Pyruvate oxidation pyruvate => acetyl-CoA	-1.54935				M00229	Arginine transport system	-1.69543
			M00217	D-Allose transport system	-1.55565				M00300	Putrescine transport system	-1.69672
			M00159	V-type ATPase prokaryotes	-1.57215				M00344	Formaldehyde assimilation xylulose monophosphate pathway	-1.71334
			M00114	Ascorbate biosynthesis plants glucose-6P => ascorbate	-1.5726				M00192	Putative thiamine transport system	-1.75777
			M00064	ADP-L-glycero-D-manno-heptose biosynthesis	-1.58262				M00198	sn-Glycerol 3-phosphate transport system	-1.77404
			M00190	Iron(III) transport system	-1.59717				M00079	Keratan sulfate degradation	-1.77821
			M00349	Microcin C transport system	-1.60966				M00340	Proteasome 20S core particle	-1.78641
			M00169	CAM (Crassulacean acid metabolism) light	-1.63482				M00255	Lipoprotein-releasing system	-1.78706
			M00125	Riboflavin biosynthesis GTP => riboflavin/FMN/FAD	-1.63908				M00173	Reductive citric acid cycle (Arnon-Buchanan cycle)	-1.82081
			M00174	Methane oxidation methylotroph methane => CO2	-1.64621				M00124	Pyridoxal biosynthesis erythrose-4P => pyridoxal-5P	-1.84686
			M00334	Type VI secretion system	-1.65407				M00249	Capsular polysaccharide transport system	-1.85409
			M00312	2-oxoisovalerate:ferredoxin oxidoreductase	-1.67408				M00373	Ethylmalonyl pathway	-1.85566
			M00240	Iron complex transport system	-1.69976				M00189	Molybdate transport system	-1.89369
			M00087	beta-Oxidation	-1.7541				M00376	3-Hydroxypropionate bicycle	-1.90226
			M00299	Spermidine/putrescine transport system	-1.78683				M00093	Phosphatidylethanolamine (PE) biosynthesis PA => PS => PE	-1.92
			M00011	Citrate cycle second carbon oxidation	-1.79066				M00280	PTS system glucitol/sorbitol-specific II component	-1.93049
			M00242	Zinc transport system	-1.81212				M00273	PTS system fructose-specific II component	-1.95061
			M00065	GPI-anchor biosynthesis core oligosaccharide	-1.81917				M00150	Complex II (succinate dehydrogenase / fumarate reductase) fumarate reductase	-1.95136
			M00219	AI-2 transport system	-1.84054				M00225	Lysine/arginine/ornithine transport system	-2.01766
			M00333	Type IV secretion system	-1.95072				M00324	Dipeptide transport system	-2.0725
			M00314	Bacitracin transport system	-1.95555				M00208	Glycine betaine/proline transport system	-2.07314
			M00259	Heme transport system	-1.95623				M00215	D-Xylose transport system	-2.08372
			M00030	Lysine biosynthesis 2-oxoglutarate => 2-aminoadipate => lysine	-1.96474				M00153	Cytochrome bd complex	-2.08951
			M00376	3-Hydroxypropionate bicycle	-1.97876				M00306	PTS system fructose-specific II-like component	-2.12144
			M00036	Leucine degradation leucine => acetoacetate + acetyl-CoA	-1.99046				M00224	Putative phosphonate transport system	-2.12586
			M00081	Pectin degradation	-1.99334				M00032	Lysine degradation lysine => saccharopine => acetoacetyl-CoA	-2.15136
			M00220	Rhamnose transport system	-1.99404				M00080	Lipopolysaccharide biosynthesis inner core => outer core => O-antigen	-2.16122
			M00320	Lipopolysaccharide export system	-1.99531				M00123	Biotin biosynthesis pimeloyl-CoA => biotin	-2.17028
			M00210	Putative ABC transport system	-2.04172				M00336	Twin-arginine translocation (Tat) system	-2.17448
			M00373	Ethylmalonyl pathway	-2.04878				M00087	beta-Oxidation	-2.21455
			M00077	Chondroitin sulfate degradation	-2.12812				M00112	Tocopherol biosynthesis	-2.21461
			M00112	Tocopherol biosynthesis	-2.1383				M00311	2-oxoglutarate:ferredoxin oxidoreductase	-2.23785
			M00176	Sulfur reduction sulfate => H2S	-2.13844				M00149	Complex II (succinate dehydrogenase / fumarate reductase) succinate dehydrogenase	-2.28011
			M00032	Lysine degradation lysine => saccharopine => acetoacetyl-CoA	-2.226				M00011	Citrate cycle second carbon oxidation	-2.29221
			M00079	Keratan sulfate degradation	-2.26707				M00279	PTS system galactitol-specific II component	-2.29243
			M00173	Reductive citric acid cycle (Arnon-Buchanan cycle)	-2.27689				M00227	Glutamine transport system	-2.41958
			M00249	Capsular polysaccharide transport system	-2.27865				M00210	Putative ABC transport system1	-2.42617
			M00375	Hydroxypropionate-hydroxybutylate cycle	-2.34819				M00334	Type VI secretion system	-2.45711
			M00331	Type II general secretion system	-2.38262				M00331	Type II general secretion system	-2.47601
			M00215	D-Xylose transport system	-2.39833				M00027	GABA (gamma-Aminobutyrate) shunt	-2.48533
			M00076	Dermatan sulfate degradation	-2.40006				M00352	Spliceosome U2-snRNP	-2.51683
			M00177	Ribosome eukaryotes	-2.42627				M00309	Non-phosphorylative Entner-Doudoroff pathway gluconate => glyceraldehyde + pyruvate	-2.57185
			M00124	Pyridoxal biosynthesis erythrose-4P => pyridoxal-5P	-2.43546				M00063	CMP-KDO biosynthesis	-2.61761
			M00208	Glycine betaine/proline transport system	-2.44474				M00240	Iron complex transport system	-2.70579
			M00080	Lipopolysaccharide biosynthesis inner core => outer core => O-antigen	-2.47979				M00259	Heme transport system	-2.85802
			M00116	Menaquinone biosynthesis chorismate => menaquinone	-2.48154				M00230	Glutamate/aspartate transport system	-3.3102
			M00063	CMP-KDO biosynthesis	-2.49603				M00116	Menaquinone biosynthesis chorismate => menaquinone	-3.4139
			M00347	Methanogenesis formate => methane	-2.57036				M00144	Complex I (NADH dehydrogenase) NADH dehydrogenase I	-3.41687
			M00123	Biotin biosynthesis pimeloyl-CoA => biotin	-2.57478				M00219	AI-2 transport system	-3.44602
			M00313	indolepyruvate:ferredoxin oxidoreductase	-2.63937				M00355	Spliceosome 35S U5-snRNP	-3.45365
			M00310	Pyruvate:ferredoxin oxidoreductase	-2.70166				M00320	Lipopolysaccharide export system	-3.45659
			M00224	Putative phosphonate transport system	-2.7289				M00177	Ribosome eukaryotes	-3.63139
			M00045	Histidine degradation histidine => N-formiminoglutamate => glutamate	-2.87638				M00117	Ubiquinone biosynthesis prokaryotes chorismate => ubiquinone	-4.08043
			M00311	2-oxoglutarate:ferredoxin oxidoreductase	-3.17173				M00060	Lipopolysaccharide biosynthesis KDO2-lipid A	-4.21153
			M00078	Heparan sulfate degradation	-3.22125				M00332	Type III secretion system	-6.19164
			M00186	Putative tungstate transport system	-3.31185
			M00060	Lipopolysaccharide biosynthesis KDO2-lipid A	-3.49591
			M00144	Complex I (NADH dehydrogenase) NADH dehydrogenase I	-4.34845
			M00332	Type III secretion system	-4.94838
