# Supplementary material for: Analyses of gut microbiota and plasma bile acids enable stratification of patients for antidiabetic treatment
Source: Nat Commun. 2017 Nov 27;8:1785. doi: 10.1038/s41467-017-01682-2 (PMC5702614; doi:10.1038/s41467-017-01682-2)
Supplement: Supplementary file 8 — Supplementary Data 5 [file 41467_2017_1682_MOESM8_ESM.xlsx]

## Sheet: Supplementary Data 3 
Supplementary Data 5 Comparison of annotation results of gene encoding V1.CD3-0-PN_GL0121220 based on BLASTP and BlastKOALA
		BlastKOALA based on KEGG online database			Reference sequence from Uniprot				BlastP based on reference sequence from Uniprot
Protein Sequence	Protein_length	Best hit KO	Definition	Score	Subject sequence id	Subject protein name	Subject organism	EC/KO	Percentage of identical matches	Alignment length	E-value	Bit score	Number of mismatches	Number of gap openings	Start of alignment in query	End of alignment in query	Start of alignment in subject	End of alignment in subject
V1.CD3-0-PN_GL0121220	249	K00059	fabG; 3-oxoacyl-[acyl-carrier protein] reductase [EC:1.1.1.100]	79	sp|P19337|BAIA2_CLOSV	3alpha-hydroxy bile acid-CoA-ester 3-dehydrogenase 2	Clostridium scindens (strain JCM 10418 / VPI 12708)	[EC 1.1.1.395]	97.59	249	3e-136	468	6	0	1	249	1	249
Sequence information of V1.CD3-0-PN_GL0121220
>V1.CD3-0-PN_GL0121220 MNLVQDKVTIITGGTRGIGFAAAKIFIDNGAKVSIFGETQEEVDTALAQLKELYPEEEVLGFAPDLTSRDAVMAAVGQVAQKHGRLDVMINNAGITSNNVFSRVSEEEFKHIMDINVVGVFNGAWSAYQCMKEAKKGVIINTASVTGIFGSLSGVGYPASKAGVIGLTQGLGREIIRKNIRVVGVAPGVVNTDMTNGNPPEIMEGYLKALPMKRMLEPEEIANVYLFLASDLASGITATTVSVDGAYRP
Detailed annotation from KEGG blastKOALA
Gene (Length)	Score	Identity	Overlap	KO	Definition
ag:ACF20977 (249)	433	87	249	K15869	baiA; NAD(P)-dependent 3-alpha-hydroxysteroid dehydrogenase
bprs:CK3_07290 (248)	223	45	245	K00059	Dehydrogenases with different specificities (related to short-chain alcohol dehydrogenases)
cpf:CPF_1154 (253)	223	45	243	K00076	7-alpha-hydroxysteroid dehydrogenase
aeq:AEQU_1713 (250)	215	45	250	K00059	conserved hypothetical protein
fro:AALO17_13890 (241)	192	44	240	K00059	hypothetical protein
max:MMALV_14740 (249)	188	40	243	K00059	3-oxoacyl-[acyl-carrier protein] reductase
caby:Cabys_2943 (247)	186	39	245	K00059	3-oxoacyl-(acyl-carrier-protein) reductase
bts:Btus_0471 (245)	184	41	243	K00059	3-oxoacyl-(acyl-carrier-protein) reductase
csc:Csac_1605 (248)	183	41	246	K00059	3-oxoacyl-(acyl-carrier-protein) reductase
caci:CLOAM0253 (249)	180	41	241	K00059	fabG; 3-oxoacyl-[acyl-carrier-protein] reductase
bprc:D521_0217 (244)	180	41	242	K00059	short-chain dehydrogenase/reductase SDR
tle:Tlet_1069 (277)	179	40	247	K00059	3-oxoacyl-(acyl-carrier-protein) reductase
amt:Amet_4631 (246)	178	37	242	K00059	3-oxoacyl-(acyl-carrier-protein) reductase
afa:UZ73_11865 (246)	177	40	242	K00059	beta-ketoacyl-ACP reductase
rfr:Rfer_4047 (249)	177	41	240	K00059	3-oxoacyl-[acyl-carrier-protein] reductase
cbaa:SRAA_0705 (247)	177	40	245	K00059	dehydrogenase with different specificities related to short-chain alcohol dehydrogenase
hyr:BSY239_1884 (247)	176	39	245	K00059	fabG; 3-oxoacyl-[acyl-carrier-protein] reductase
pnu:Pnuc_0214 (245)	176	40	242	K00059	3-oxoacyl-[acyl-carrier-protein] reductase
mtt:Ftrac_3635 (244)	176	40	249	K00059	3-oxoacyl-(acyl-carrier-protein) reductase
wvi:Weevi_0015 (247)	175	40	245	K00059	3-oxoacyl-(acyl-carrier-protein) reductase
tjr:TherJR_2074 (247)	174	38	243	K00059	3-oxoacyl-(acyl-carrier-protein) reductase
ial:IALB_0439 (247)	174	37	245	K00059	Dehydrogenase
nth:Nther_2742 (246)	173	37	245	K00059	3-oxoacyl-(acyl-carrier-protein) reductase
coc:Coch_1503 (248)	173	37	246	K00059	3-oxoacyl-(acyl-carrier-protein) reductase
pcu:pc1718 (251)	173	37	243	K00059	fabG; probable 3-oxoacyl-[acyl-carrier protein] reductase, fabG
ctr:CT_237 (248)	172	40	244	K00059	fabG; 3-oxoacyl-[acyl-carrier-protein] reductase
lch:Lcho_3979 (246)	172	42	242	K00059	short-chain dehydrogenase/reductase SDR
jeu:BJP62_04565 (246)	171	38	242	K00059	3-oxoacyl-[acyl-carrier-protein] reductase
reu:Reut_A2858 (246)	171	40	247	K00059	3-oxoacyl-[acyl-carrier-protein] reductase
kol:Kole_0050 (248)	171	40	249	K00059	3-oxoacyl-(acyl-carrier-protein) reductase
gfe:Gferi_11710 (246)	171	37	242	K00059	3-oxoacyl-[acyl-carrier-protein] reductase
cad:Curi_c16320 (245)	170	38	243	K00059	fabG2; 3-oxoacyl-[acyl-carrier-protein] reductase FabG
pse:NH8B_0814 (246)	170	38	242	K00059	fabG; 3-oxoacyl-(acyl-carrier protein) reductase
oho:Oweho_0697 (248)	169	38	246	K00059	3-oxoacyl-(acyl-carrier-protein) reductase
syi:SB49_04480 (248)	169	37	246	K00059	3-ketoacyl-ACP reductase
wfu:AXE80_04390 (249)	169	38	246	K00059	beta-ketoacyl-ACP reductase
salt:AO058_11845 (248)	168	37	246	K00059	3-ketoacyl-ACP reductase
gth:Geoth_2732 (246)	168	38	244	K00059	3-oxoacyl-(acyl-carrier-protein) reductase
cvi:CV_3576 (246)	168	38	242	K00059	fabG2; 3-oxoacyl-(acyl-carrier protein) reductase
eao:BD94_0004 (247)	168	38	245	K00059	3-oxoacyl-[acyl-carrier protein] reductase
ipo:Ilyop_1509 (249)	168	37	243	K00059	3-oxoacyl-(acyl-carrier-protein) reductase
tma:TM1724 (246)	168	39	242	K00059	3-oxoacyl-ACP reductase
sli:Slin_1373 (248)	167	39	245	K00059	3-oxoacyl-ACP reductase
aql:BXU06_10530 (246)	167	37	242	K00059	3-oxoacyl-[acyl-carrier-protein] reductase
lut:Lupro_01690 (248)	167	36	250	K00059	beta-ketoacyl-ACP reductase
fba:FIC_02572 (247)	167	37	245	K00059	3-oxoacyl-[acyl-carrier protein] reductase
cle:Clole_3051 (247)	167	39	246	K00059	3-oxoacyl-(acyl-carrier-protein) reductase
dth:DICTH_0794 (246)	167	38	244	K00059	fabG; 3-oxoacyl-(acyl-carrier-protein) reductase
cdn:BN940_01441 (246)	167	37	245	K00059	3-oxoacyl-[acyl-carrier protein] reductase
pmo:Pmob_0517 (247)	167	39	247	K00059	3-oxoacyl-(acyl-carrier-protein) reductase
cao:Celal_4162 (249)	167	38	247	K00059	3-oxoacyl-(acyl-carrier-protein) reductase
flm:MY04_5304 (247)	166	36	245	K00059	Short-chain dehydrogenase/reductase SDR
shg:Sph21_0337 (270)	167	36	245	K00059	3-oxoacyl-(acyl-carrier-protein) reductase
orh:Ornrh_2321 (245)	166	37	245	K00059	3-oxoacyl-(acyl-carrier-protein) reductase
zga:ZOBELLIA_4521 (248)	166	38	250	K00059	fabG1; 3-oxoacyl-[acyl-carrier protein] reductase
eol:Emtol_4219 (248)	165	37	245	K00059	3-oxoacyl-(acyl-carrier-protein) reductase
win:WPG_3199 (248)	165	37	246	K00059	3-oxoacyl-[acyl-carrier protein] reductase
spsy:AZE41_00675 (246)	165	39	243	K00059	beta-ketoacyl-ACP reductase
sng:SNE_A08240 (252)	165	36	247	K00059	fabG-A; 3-oxoacyl-[acyl-carrier-protein] reductase
ptq:P700755_003869 (255)	165	38	250	K00059	3-oxoacyl-(acyl-carrier protein) reductase FabG
hhy:Halhy_1942 (247)	165	41	246	K00059	3-oxoacyl-(acyl-carrier-protein) reductase
seon:BWZ22_14575 (248)	165	36	246	K00059	3-oxoacyl-[acyl-carrier-protein] reductase
gba:J421_3270 (245)	165	38	239	K00059	3-oxoacyl-(acyl-carrier-protein) reductase
ran:Riean_1164 (247)	165	37	245	K00059	3-oxoacyl-(acyl-carrier-protein) reductase
phe:Phep_0695 (247)	165	35	245	K00059	3-oxoacyl-(acyl-carrier-protein) reductase
pmic:NW74_06725 (244)	164	35	240	K00059	3-ketoacyl-ACP reductase
sze:AW14_12025 (248)	165	36	246	K00059	3-ketoacyl-ACP reductase
chz:CHSO_0539 (247)	164	37	245	K00059	3-oxoacyl-(acyl-carrier protein) reductase
ndo:DDD_2885 (248)	164	37	246	K00059	fabG; 3-oxoacyl-[acyl-carrier protein] reductase
gfo:GFO_1767 (248)	164	36	250	K00059	fabG; 3-oxoacyl-[acyl-carrier-protein] reductase
paa:Paes_0175 (247)	164	36	247	K00059	3-oxoacyl-(acyl-carrier-protein) reductase
rha:RHA1_ro03028 (247)	164	39	246	K00059	3-oxoacyl-[acyl-carrier protein] reductase
ruf:TH63_03300 (248)	164	38	245	K00059	3-ketoacyl-ACP reductase
eac:EAL2_c11930 (248)	164	37	244	K00059	fabG1; 3-oxoacyl-[acyl-carrier-protein] reductase FabG
lhk:LHK_00699 (246)	164	37	242	K00059	fabG2; FabG2
hhd:HBHAL_3002 (246)	164	38	244	K00059	3-oxoacyl-[acyl-carrier-protein] reductase
gbr:Gbro_4185 (247)	164	37	243	K00059	short-chain dehydrogenase/reductase SDR
rsi:Runsl_4184 (248)	164	36	245	K00059	3-oxoacyl-(acyl-carrier-protein) reductase
tte:TTE1472 (247)	163	38	243	K00059	FabG3; Dehydrogenases with different specificities (related to short-chain alcohol dehydrogenases)
ttk:TST_0723 (246)	163	38	242	K00059	3-oxoacyl-[acyl-carrier protein] reductase
ibu:IB211_01449c (244)	163	36	244	K00059	3-oxoacyl reductase
dfe:Dfer_2588 (248)	163	38	245	K00059	3-oxoacyl-(acyl-carrier-protein) reductase
fae:FAES_0582 (245)	163	39	240	K00059	short-chain dehydrogenase/reductase SDR
bbl:BLBBGE_057 (244)	163	36	247	K00059	fabG; 3-oxoacyl-[acyl-carrier-protein] reductase
asl:Aeqsu_2655 (248)	163	36	246	K00059	3-oxoacyl-(acyl-carrier-protein) reductase
hsd:SD1D_1848 (246)	162	37	248	K00059	fabG2; 3-oxoacyl-[acyl-carrier-protein] reductase FabG
kdi:Krodi_2550 (248)	162	35	247	K00059	3-oxoacyl-(acyl-carrier-protein) reductase
ahz:APS56_02005 (248)	162	35	246	K00059	3-ketoacyl-ACP reductase
myr:MYRA21_3176 (248)	162	36	246	K00059	3-oxoacyl-[acyl-carrier-protein] reductase
fno:Fnod_0313 (239)	162	39	241	K00059	3-oxoacyl-(acyl-carrier-protein) reductase
gka:GK1190 (247)	162	37	244	K00059	3-ketoacyl-[acyl carrier protein] reductase
rge:RGE_42180 (236)	161	40	242	K00059	short-chain dehydrogenase/reductase SDR
mpg:Theba_1407 (248)	162	38	244	K00059	dehydrogenase of unknown specificity, short-chain alcohol dehydrogenase like protein
rbar:AWN76_013515 (249)	162	39	241	K00059	beta-ketoacyl-ACP reductase
dtn:DTL3_0528 (248)	161	35	247	K00059	fabG; 3-oxoacyl-[acyl-carrier-protein] reductase FabG
sul:SYO3AOP1_1671 (246)	161	38	240	K00059	3-oxoacyl-(acyl-carrier-protein) reductase
mtu:Rv1350 (247)	161	36	244	K00059	fabG2; 3-oxoacyl-ACP reductase FabG
mrs:Murru_3109 (249)	161	36	250	K00059	3-oxoacyl-(acyl-carrier-protein) reductase
cdf:CD630_25770 (245)	161	36	245	K00059	fabG; 3-oxoacyl-ACP reductase
hhl:Halha_1418 (249)	161	36	247	K00059	3-oxoacyl-(acyl-carrier-protein) reductase
mpz:Marpi_0484 (245)	160	38	244	K00059	3-oxoacyl-(acyl-carrier-protein) reductase
lan:Lacal_2426 (248)	160	35	246	K00059	3-oxoacyl-(acyl-carrier-protein) reductase
awo:Awo_c23000 (247)	160	36	244	K00059	fabG7; 3-oxoacyl-[acyl-carrier-protein] reductase FabG7
tex:Teth514_1723 (247)	160	36	242	K00059	3-oxoacyl-(acyl-carrier-protein) reductase
mxa:MXAN_4770 (249)	160	37	247	K00059	fabG; 3-oxoacyl-(acyl-carrier-protein) reductase
psn:Pedsa_2479 (247)	160	34	245	K00059	3-oxoacyl-(acyl-carrier-protein) reductase
ssg:Selsp_1727 (247)	160	39	247	K00059	3-oxoacyl-(acyl-carrier-protein) reductase
sta:STHERM_c21540 (247)	159	34	247	K00059	3-oxoacyl-[acyl-carrier-protein] reductase
evi:Echvi_4610 (248)	159	37	247	K00059	3-oxoacyl-(acyl-carrier-protein) reductase
nae:BHE16_03040 (249)	159	36	239	K00059	beta-ketoacyl-ACP reductase
fte:Fluta_3559 (248)	159	36	246	K00059	3-oxoacyl-(acyl-carrier-protein) reductase
wch:wcw_1187 (250)	159	33	243	K00059	fabG; 3-oxoacyl-[acyl-carrier-protein] reductase protein FabG
fli:Fleli_3714 (241)	159	35	245	K00059	dehydrogenase of unknown specificity, short-chain alcohol dehydrogenase like protein
afl:Aflv_1772 (245)	159	37	243	K00059	fabG; 3-oxoacyl-[acyl-carrier-protein] protein reductase
age:AA314_04144 (248)	159	38	246	K00059	3-oxoacyl-[acyl-carrier protein] reductase
hsw:Hsw_1081 (249)	159	37	248	K00059	3-oxoacyl-ACP reductase
pom:MED152_02235 (248)	159	35	246	K00059	short chain dehydrogenase
alm:AO498_16415 (248)	159	38	247	K00059	3-ketoacyl-ACP reductase
rmr:Rmar_2450 (249)	159	38	240	K00059	3-oxoacyl-(acyl-carrier-protein) reductase
sgn:SGRA_3566 (249)	158	36	250	K00059	fabG; 3-oxoacyl-(acyl-carrier-protein) reductase
cac:CA_C3574 (249)	158	34	244	K00059	fabG; 3-ketoacyl-ACP reductase
satk:SA2016_1996 (241)	157	36	239	K00059	3-oxoacyl-(Acyl-carrier-protein) reductase
mup:A0256_10860 (247)	158	34	245	K00059	beta-ketoacyl-ACP reductase
fpn:ABE65_008465 (246)	158	36	244	K00059	beta-ketoacyl-ACP reductase
tur:AT726_07340 (247)	158	38	240	K00059	beta-ketoacyl-ACP reductase
lsp:Bsph_1519 (248)	158	35	246	K00059	fabG; 3-oxoacyl-(acyl-carrier protein) reductase
dsy:DSY2660 (247)	157	36	244	K00059	hypothetical protein
med:MELS_0070 (247)	157	38	243	K00059	3-oxoacyl-[acyl-carrier-protein] reductase
rba:RB316 (252)	158	36	242	K00059	fabG; 3-oxoacyl-ACP reductase
fbu:UJ101_00190 (248)	157	35	246	K00059	fabG; 3-oxoacyl-[acyl-carrier-protein] reductase
hor:Hore_10290 (250)	157	36	248	K00059	3-oxoacyl-(acyl-carrier-protein) reductase
afn:Acfer_1392 (247)	157	38	243	K00059	3-oxoacyl-(acyl-carrier-protein) reductase
bly:A2T55_02670 (245)	157	34	244	K00059	beta-ketoacyl-ACP reductase
rbi:RB2501_15174 (248)	157	35	250	K00059	putative 3-oxoacyl-[acyl-carrier protein] reductase
scn:Solca_0288 (248)	157	33	245	K00059	3-oxoacyl-(acyl-carrier-protein) reductase
for:FORMB_26160 (248)	157	36	245	K00059	3-oxoacyl-[acyl-carrier protein] synthase
gen:GM3709_1034 (253)	157	38	244	K00059	3-oxoacyl-[acyl-carrier protein] reductase
jeo:JMA_16480 (247)	157	36	247	K00059	3-ketoacyl-ACP reductase
fbc:FB2170_10901 (248)	157	36	246	K00059	putative 3-oxoacyl-[acyl-carrier protein] reductase
eba:ebA5300 (248)	157	35	245	K00059	bzdZ; putative dehydrogenase
lao:AOX59_01760 (246)	156	35	240	K00059	beta-ketoacyl-ACP reductase
bse:Bsel_1710 (246)	156	38	236	K00059	3-oxoacyl-(acyl-carrier-protein) reductase
dori:FH5T_19110 (248)	156	35	254	K00059	3-ketoacyl-ACP reductase
tdi:AUW17_06010 (248)	156	36	246	K00059	beta-ketoacyl-ACP reductase
mro:MROS_2454 (245)	156	36	242	K00059	3-ketoacyl-(acyl-carrier-protein) reductase
gau:GAU_1637 (252)	156	37	239	K00059	fabG; 3-oxoacyl-[acyl-carrier protein] reductase
caq:IM40_05110 (241)	155	36	239	K00023	acetoacetyl-CoA reductase
ded:DHBDCA_p2711 (246)	155	37	248	K00059	3-oxoacyl-[acyl-carrier protein] reductase
ach:Achl_1872 (241)	155	35	239	K00059	3-oxoacyl-(acyl-carrier-protein) reductase
sco:SCO1815 (234)	155	38	239	K00059	fabG; 3-oxacyl-ACP reductase
bprl:CL2_05900 (246)	155	34	244	K00059	3-oxoacyl-[acyl-carrier-protein] reductase
rma:Rmag_0916 (248)	155	37	245	K00059	3-oxoacyl-[acyl-carrier-protein] reductase
hya:HY04AAS1_0509 (245)	155	35	239	K00059	3-oxoacyl-(acyl-carrier-protein) reductase
bhy:BHWA1_02644 (249)	155	33	242	K00059	fabG; 3-oxoacyl-ACP (acyl carrier protein) reductase
aha:AHA_2251 (244)	155	37	240	K00059	fabG; 3-oxoacyl-ACP reductase
fnu:FN0494 (243)	154	35	248	K00059	short chain dehydrogenase
tpx:Turpa_2755 (251)	155	37	245	K00059	3-oxoacyl-(acyl-carrier-protein) reductase
oai:OLEAN_C20020 (250)	155	38	239	K00059	fabG; 3-oxoacyl-[acyl-carrier-protein] reductase
cte:CT2116 (245)	154	35	242	K00059	fabG; 3-oxoacyl-ACP reductase
str:Sterm_3636 (236)	154	34	243	K00059	short-chain dehydrogenase/reductase SDR
sus:Acid_1362 (252)	154	36	240	K00059	short-chain dehydrogenase/reductase SDR
pln:Plano_1921 (248)	154	34	246	K00059	3-ketoacyl-ACP reductase
sru:SRU_0045 (249)	154	37	237	K00059	fabG; 3-oxoacyl-(acyl-carrier-protein) reductase
cpo:COPRO5265_1377 (247)	154	37	250	K00059	3-oxoacyl-ACP synthase
cst:CLOST_0898 (244)	154	35	240	K00059	fabG; 3-oxoacyl-[acyl-carrier-protein] reductase
emi:Emin_0659 (245)	154	37	247	K00059	3-Oxoacyl-(acyl-carrier protein) reductase
rxy:Rxyl_1381 (248)	154	37	245	K00059	3-oxoacyl-[acyl-carrier-protein] reductase
bbd:Belba_1841 (248)	154	36	246	K00059	3-oxoacyl-(acyl-carrier-protein) reductase
asf:SFBM_0851 (246)	154	34	258	K00059	fabG; 3-ketoacyl-(acyl-carrier-protein) reductase
vpr:Vpar_0699 (247)	154	35	247	K00059	3-oxoacyl-(acyl-carrier-protein) reductase
cphy:B5808_19130 (247)	154	35	249	K00059	3-oxoacyl-ACP reductase
gho:AL542_03570 (244)	154	35	245	K00059	fabG; beta-ketoacyl-ACP reductase
mas:Mahau_1048 (249)	154	34	246	K00059	3-oxoacyl-(acyl-carrier-protein) reductase
tcx:Tcr_0712 (246)	154	37	243	K00059	3-oxoacyl-[acyl-carrier-protein] reductase
tin:Tint_2531 (246)	153	34	242	K00059	3-oxoacyl-(acyl-carrier-protein) reductase
blq:L21SP5_00003 (248)	153	33	248	K00059	fabG_1; 3-oxoacyl-[acyl-carrier-protein] reductase FabG
coo:CCU_21980 (246)	153	36	244	K00059	3-oxoacyl-[acyl-carrier-protein] reductase
sur:STAUR_5620 (249)	153	36	247	K00059	fabG; 3-oxoacyl-(Acyl-carrier-protein) reductase
axl:AXY_15320 (248)	153	36	246	K00059	fabG; 3-oxoacyl-[acyl-carrier-protein] reductase
ebh:BSEPE_1291 (248)	153	38	247	K00059	3-oxoacyl-[acyl-carrier protein] reductase
pin:Ping_1089 (244)	153	37	242	K00059	3-oxoacyl-[acyl-carrier-protein] reductase
osp:Odosp_0672 (248)	153	35	250	K00059	3-oxoacyl-(acyl-carrier-protein) reductase
frp:AX769_07295 (252)	153	36	244	K00059	beta-ketoacyl-ACP reductase
tmc:LMI_0308 (248)	153	35	243	K00023	phbB; Acetoacetyl-CoA reductase
tco:Theco_2137 (250)	153	38	242	K00059	3-oxoacyl-(acyl-carrier-protein) reductase
ccx:COCOR_02626 (249)	153	36	247	K00059	fabG; 3-oxoacyl-(acyl-carrier-protein) reductase
vir:X953_12110 (246)	152	34	244	K00059	3-ketoacyl-ACP reductase
ppr:PBPRA1195 (244)	152	36	242	K00059	FABG; Putative 3-oxoacyl-(acyl-carrier-protein) reductase, FabG
tep:TepRe1_1190 (246)	152	35	242	K00059	3-oxoacyl-(acyl-carrier-protein) reductase
sro:Sros_1990 (249)	152	37	251	K00038	short-chain dehydrogenase/reductase SDR
marr:BKP56_08665 (245)	152	39	242	K00059	3-oxoacyl-[acyl-carrier-protein] reductase
gsn:YC6258_05033 (256)	152	36	247	K00059	dehydrogenases with different specificities (related to short-chain alcohol dehydrogenase)
pbr:PB2503_01567 (241)	152	36	240	K00023	Short-chain dehydrogenase/reductase
rbm:TEF_07435 (240)	152	35	239	K00023	beta-ketoacyl-ACP reductase
noa:BKM31_34675 (249)	152	37	250	K00038	3-alpha-hydroxysteroid dehydrogenase
ttm:Tthe_1493 (247)	152	35	240	K00059	3-oxoacyl-(acyl-carrier-protein) reductase
mhg:MHY_17600 (247)	152	36	247	K00059	3-oxoacyl-[acyl-carrier-protein] reductase
aas:Aasi_0105 (248)	152	35	241	K00059	3-oxoacyl-(acyl-carrier-protein) reductase
son:SO_2776 (248)	151	35	239	K00059	fabG; 3-oxoacyl-(acyl-carrier-protein) reductase FabG
lba:Lebu_1973 (242)	151	34	239	K00059	short-chain dehydrogenase/reductase SDR
pls:VT03_12220 (250)	151	36	239	K00059	fabG_7; 3-oxoacyl-[acyl-carrier-protein] reductase FabG
rst:ATY39_11685 (245)	151	37	247		short-chain dehydrogenase
chu:CHU_1085 (248)	151	35	246	K00059	fabG; 3-oxoacyl-[acyl-carrier-protein] reductase
pbt:ING2E5B_1118 (248)	151	35	246	K00059	fabG; 3-oxoacyl-[acyl-carrier-protein] reductase FabG
aau:AAur_2120 (269)	152	35	239	K00059	fabG; 3-oxoacyl-(acyl-carrier-protein) reductase
pko:PKOR_12490 (248)	151	35	246	K00059	3-ketoacyl-ACP reductase
pmx:PERMA_0507 (243)	150	35	242	K00059	fabG; 3-oxoacyl-(acyl-carrier-protein) reductase
rsa:RSal33209_2098 (240)	150	35	242	K00059	3-oxoacyl-[acyl-carrier protein] reductase
lep:Lepto7376_0145 (254)	151	36	244	K00059	3-oxoacyl-(acyl-carrier-protein) reductase
mbf:BHV42_05180 (243)	150	37	245	K00059	3-oxoacyl-[acyl-carrier-protein] reductase
afd:Alfi_3068 (248)	150	33	250	K00059	3-oxoacyl-(acyl-carrier-protein) reductase
plt:Plut_0131 (245)	150	34	245	K00059	3-oxoacyl-[acyl-carrier-protein] reductase
cat:CA2559_08226 (269)	151	33	245	K00059	putative 3-oxoacyl-[acyl-carrier protein] reductase
ntr:B0W44_07065 (247)	150	35	244	K00059	beta-ketoacyl-ACP reductase
pha:PSHAa1808 (248)	150	37	240	K00059	fabG; 3-oxoacyl-[acyl-carrier-protein] reductase
kpn:KPN_00827 (249)	150	38	251		putative short-chain dehydrogenase/reductase SDR
ccz:CCALI_00238 (247)	150	36	246	K00059	3-oxoacyl-[acyl-carrier-protein] reductase
fla:SY85_14770 (251)	150	37	251	K00059	3-ketoacyl-ACP reductase
psac:PSM36_1654 (248)	150	34	252	K00059	fabG1; 3-oxoacyl-[acyl-carrier-protein] reductase FabG
mbn:Mboo_1745 (253)	150	34	245	K00059	short-chain dehydrogenase/reductase SDR
tal:Thal_0648 (245)	150	34	242	K00059	3-oxoacyl-(acyl-carrier-protein) reductase
tee:Tel_09465 (247)	150	36	245	K00059	fabG; beta-ketoacyl-ACP reductase
tgr:Tgr7_1835 (247)	150	36	242	K00059	3-ketoacyl-(acyl-carrier-protein) reductase
aai:AARI_15930 (240)	149	35	239	K00059	fabG; 3-oxoacyl-[acyl-carrier-protein] reductase
nso:NIASO_15495 (251)	150	35	251	K00059	3-oxoacyl-ACP synthase
dsl:Dacsa_0320 (250)	150	35	242	K00059	3-oxoacyl-(acyl-carrier-protein) reductase
sme:SMc02037 (256)	150	35	245		oxidoreductase
zpr:ZPR_2378 (248)	150	35	247	K00059	putative 3-oxoacyl-[acyl-carrier protein] reductase
bfa:Bfae_15900 (241)	149	34	243	K00059	3-oxoacyl-(acyl-carrier-protein) reductase
puf:UFO1_2065 (247)	149	37	243	K00059	3-oxoacyl-(acyl-carrier-protein) reductase
tvi:Thivi_0018 (246)	149	36	246	K00059	3-oxoacyl-(acyl-carrier-protein) reductase
con:TQ29_15230 (240)	149	35	239	K00023	acetoacetyl-CoA reductase
cmp:Cha6605_4572 (248)	149	38	246	K00059	3-oxoacyl-(acyl-carrier-protein) reductase
amh:I633_08990 (246)	149	35	245	K00059	3-oxoacyl-ACP reductase
oce:GU3_09865 (244)	149	36	239	K00059	fabG; 3-ketoacyl-(acyl-carrier-protein) reductase
mbj:KQ51_00029 (246)	149	37	247	K00059	fabG_1; 3-oxoacyl-[acyl-carrier-protein] reductase FabG
mhz:Metho_2449 (246)	149	34	246	K00059	dehydrogenase of unknown specificity, short-chain alcohol dehydrogenase like protein
fpp:FPB0191_00237 (244)	149	36	239	K00059	3-oxoacyl-[acyl-carrier-protein] reductase
bacc:BRDCF_p1307 (248)	149	35	252	K00059	3-oxoacyl-[acyl-carrier-protein] reductase FabG
sti:Sthe_0375 (251)	149	36	247	K00059	3-oxoacyl-(acyl-carrier-protein) reductase
naf:GQ61_01265 (241)	149	33	240	K00023	acetoacetyl-CoA reductase
aae:aq_1716 (248)	149	35	242	K00059	fabG; 3-oxoacyl-ACP reductase
cmr:Cycma_3204 (248)	149	35	246	K00059	3-oxoacyl-(acyl-carrier-protein) reductase
cpi:Cpin_0870 (249)	149	36	247	K00059	3-oxoacyl-(acyl-carrier-protein) reductase
ksk:KSE_57080 (239)	149	37	239	K00059	putative 3-oxoacyl-[acyl-carrier-protein] reductase
dal:Dalk_3307 (248)	149	35	243	K00059	3-Oxoacyl (acyl-carrier protein) reductase
fis:FIS3754_13900 (267)	149	35	247	K00059	3-oxoacyl-[acyl-carrier protein] reductase
dao:Desac_0551 (248)	149	34	247	K00059	3-oxoacyl-(acyl-carrier-protein) reductase
pjd:Pjdr2_3491 (249)	149	36	242	K00059	3-oxoacyl-(acyl-carrier-protein) reductase
lme:LEUM_0313 (243)	148	37	242	K00059	3-oxoacyl-[acyl-carrier-protein] reductase
anx:ACH33_07070 (246)	148	37	248	K00059	beta-ketoacyl-ACP reductase
lal:AT746_08960 (245)	148	35	245	K00059	fabG; beta-ketoacyl-ACP reductase
acl:ACL_0504 (240)	148	36	250	K00059	fabG2; 3-oxoacyl-[acyl-carrier-protein] reductase
fjo:Fjoh_2889 (248)	148	35	246	K00059	3-oxoacyl-(acyl-carrier-protein) reductase
dpn:BCB69_02105 (248)	148	37	246	K00059	3-oxoacyl-[acyl-carrier-protein] reductase
hmo:HM1_2165 (251)	149	34	243	K00059	fabG; 3-oxoacyl-(acyl-carrier-protein) reductase
sau:SA1074 (246)	148	36	242	K00059	fabG; 3-oxoacyl-reductase
plu:plu2833 (244)	148	34	239	K00059	fabG; 3-oxoacyl-[acyl-carrier-protein] reductase
bbe:BBR47_36250 (246)	148	34	244	K00059	fabG; 3-oxoacyl-[acyl-carrier protein] reductase
aur:HMPREF9243_1163 (245)	148	34	243	K00059	fabG; 3-oxoacyl-[acyl-carrier-protein] reductase
bvs:BARVI_11365 (248)	148	34	246	K00059	3-oxoacyl-ACP synthase
xii:AMD24_00454 (289)	149	35	246	K00059	fabG; 3-oxoacyl-[acyl-carrier-protein] reductase FabG
tfo:BFO_2174 (248)	148	34	246	K00059	fabG_2; 3-oxoacyl-[acyl-carrier-protein] reductase
rbc:BN938_0853 (248)	147	33	246	K00059	3-oxoacyl-[acyl-carrier protein] reductase
aps:CFPG_495 (248)	147	33	247	K00059	3-oxoacyl-[acyl-carrier protein] reductase
vch:VC2021 (248)	147	36	245	K00059	fabG; 3-ketoacyl-ACP reductase
oac:Oscil6304_3318 (255)	148	37	245	K00059	3-oxoacyl-(acyl-carrier-protein) reductase
nde:NIDE0797 (247)	147	34	242	K00059	fabG; 3-oxoacyl-(acyl-carrier-protein) reductase
tid:Thein_0375 (247)	147	34	243	K00059	3-oxoacyl-(acyl-carrier-protein) reductase
lil:LA_0020 (247)	147	36	244	K00059	fabG; short-chain dehydrogenase
mhu:Mhun_3155 (249)	147	35	244	K00059	3-oxoacyl-[acyl-carrier-protein] reductase
seds:AAY24_03775 (246)	147	37	245	K00059	fabG; 3-ketoacyl-ACP reductase
che:CAHE_0229 (248)	147	35	245	K00059	fabG; 3-oxoacyl-[acyl-carrier-protein] reductase FabG
gap:GAPWK_2435 (244)	147	37	245	K00059	3-oxoacyl-[acyl-carrier protein] reductase
bsu:BSU15910 (246)	147	31	244	K00059	fabG; 3-oxoacyl-[acyl-carrier-protein] reductase FabG
led:BBK82_43725 (248)	147	36	249	K00059	alcohol dehydrogenase
hth:HTH_0488 (249)	147	34	239	K00059	fabG; 3-oxoacyl-[acyl-carrier-protein] reductase
lmo:lmo1807 (247)	146	37	244	K00059	fabG; 3-ketoacyl-ACP reductase
ppn:Palpr_0380 (248)	146	35	251	K00059	3-oxoacyl-(acyl-carrier-protein) reductase
ilo:IL1340 (245)	146	33	245	K00059	fabG; 3-oxoacyl-(acyl carrier protein) reductase, putative
ttu:TERTU_1720 (247)	146	36	244	K00059	fabG; 3-oxoacyl-(acyl-carrier-protein) reductase
siv:SSIL_3034 (248)	146	32	240	K00059	fabG; dehydrogenase with different specificities
can:Cyan10605_1563 (254)	146	35	244	K00059	3-oxoacyl-(acyl-carrier-protein) reductase
slp:Slip_1447 (246)	146	36	242	K00059	3-oxoacyl-(acyl-carrier-protein) reductase
amr:AM1_5632 (247)	146	37	247	K00059	fabG; 3-oxoacyl-(acyl-carrier-protein) reductase
aar:Acear_1016 (249)	146	35	245	K00059	3-oxoacyl-(acyl-carrier-protein) reductase
vfi:VF_1740 (245)	146	35	245	K00059	fabG; 3-ketoacyl-ACP reductase
bprm:CL3_09780 (247)	146	34	245	K00059	3-oxoacyl-(acyl-carrier-protein) reductase
amd:AMED_0211 (241)	146	36	239	K00059	fabG; 3-oxoacyl-ACP reductase
cch:Cag_1662 (245)	146	33	248	K00059	3-oxoacyl-[acyl-carrier-protein] reductase
rin:ACS15_4336 (251)	146	36	249	K00038	fabG3; 3-alpha-(or 20-beta)-hydroxysteroid dehydrogenase
mrm:A7982_02950 (248)	145	36	240	K00059	3-oxoacyl-[acyl-carrier protein] reductase
ged:FVIR_GE00465 (244)	145	37	245	K00059	fabG; 3-oxoacyl-[acyl-carrier-protein] reductase FabG
lby:Lbys_1004 (247)	145	37	243	K00059	3-oxoacyl-(acyl-carrier-protein) reductase
bpe:BP2554 (248)	145	37	242	K00059	fabG; 3-oxoacyl-ACP reductase
gsb:GSUB_07665 (245)	145	35	245	K00059	3-oxoacyl-ACP synthase
ooe:OEOE_1589 (243)	145	34	244	K00059	3-oxoacyl-[acyl-carrier-protein] reductase
gps:C427_2806 (245)	145	35	238	K00059	3-oxoacyl-ACP reductase
rrs:RoseRS_0987 (250)	145	33	242	K00059	3-oxoacyl-[acyl-carrier-protein] reductase
kal:KALB_2996 (234)	145	35	239	K00059	3-oxoacyl-[acyl-carrier-protein] reductase
enm:EBS_1199 (246)	145	36	244	K00059	3-oxoacyl-[acyl-carrier protein] reductase
sfo:Z042_04465 (252)	145	37	245		short-chain dehydrogenase
naz:Aazo_3207 (246)	145	35	247	K00059	3-oxoacyl-(acyl-carrier-protein) reductase
shd:SUTH_01657 (248)	145	34	247	K00059	bzdZ; dehydrogenase
art:Arth_2119 (241)	145	35	239	K00059	3-oxoacyl-[acyl-carrier-protein] reductase
bth:BT_3771 (248)	145	32	249	K00059	3-oxoacyl-ACP reductase
ppk:U875_03465 (250)	145	36	246	K00059	fabG; 3-ketoacyl-ACP reductase
slr:L21SP2_0154 (246)	145	34	253	K00059	3-oxoacyl-[acyl-carrier protein] reductase
erb:A4V01_17360 (243)	145	33	242	K00059	beta-ketoacyl-ACP reductase
mej:Q7A_2014 (247)	145	36	242	K00059	3-oxoacyl-(acyl-carrier protein) reductase
ast:Asulf_00050 (255)	145	34	245	K00059	3-oxoacyl-(acyl-carrier-protein) reductase
lax:APT61_13985 (244)	145	35	241	K00059	fabG; beta-ketoacyl-ACP reductase
ent:Ent638_2515 (247)	145	35	248		short-chain dehydrogenase/reductase SDR
gdi:GDI3305 (250)	145	35	240	K00023	putative acetoacetyl-CoA reductase
tth:TT_C0047 (245)	145	36	245	K00059	3-oxoacyl-[acyl-carrier protein] reductase
mox:DAMO_1435 (252)	145	36	246	K00059	fabG; 3-oxoacyl-[acyl-carrier-protein] reductase
kus:B9G99_04345 (252)	145	36	251		short-chain dehydrogenase
ddf:DEFDS_0152 (249)	145	32	243	K00059	3-oxoacyl-[acyl-carrier-protein] reductase
tau:Tola_2192 (244)	144	35	245	K00059	3-oxoacyl-(acyl-carrier-protein) reductase
pmuc:ING2E5A_1743 (248)	144	34	247	K00059	fabG; 3-oxoacyl-[acyl-carrier-protein] reductase FabG
fbt:D770_09850 (248)	144	33	246	K00059	3-oxoacyl-(acyl-carrier-protein) reductase
oih:OB1524 (246)	144	34	248	K00059	fabG; 3-oxoacyl-[acyl-carrier-protein] reductase
pbor:BSF38_02695 (259)	145	34	239	K00059	fabG_4; 3-oxoacyl-[acyl-carrier-protein] reductase FabG
cpy:Cphy_0517 (246)	144	33	244	K00059	3-oxoacyl-(acyl-carrier-protein) reductase
sesp:BN6_31200 (234)	144	37	239	K00059	hypothetical protein
pshi:SAMEA2665130_1846 (244)	144	35	239	K00059	fabG_3; 3-oxoacyl-[acyl-carrier-protein] reductase FabG
mhd:Marky_0843 (245)	144	34	245	K00059	3-oxoacyl-(acyl-carrier-protein) reductase
bsd:BLASA_3114 (230)	144	36	236	K00059	fabG3; 3-oxoacyl-[acyl-carrier-protein] reductase
sna:Snas_2496 (235)	144	35	239	K00059	3-oxoacyl-(acyl-carrier-protein) reductase
mmet:MCMEM_1392 (246)	144	33	246	K00059	3-oxoacyl-[acyl-carrier protein] reductase
pdi:BDI_1496 (248)	144	32	246	K00059	3-oxoacyl-[acyl-carrier protein] reductase
tsn:W908_07230 (246)	144	34	245	K00059	fabG; 3-ketoacyl-ACP reductase
saga:M5M_03655 (245)	144	37	243	K00059	3-oxoacyl-ACP reductase
ptp:RCA23_c02740 (250)	144	35	253		fabG1; 3-oxoacyl-[acyl-carrier-protein] reductase FabG
nma:NMA0533 (248)	144	35	239	K00059	putative 3-oxoacyl-[acyl-carrier protein] reductase
tmb:Thimo_2299 (240)	144	32	240	K00023	acetoacetyl-CoA reductase
pru:PRU_0297 (245)	144	34	246	K00059	fabG; 3-oxoacyl-[acyl-carrier-protein] reductase
vbl:L21SP4_00238 (247)	144	33	245	K00059	fabG_1; 3-oxoacyl-[acyl-carrier-protein] reductase FabG
cthi:THC_0500 (247)	144	34	248	K00059	3-oxoacyl-ACP synthase
amu:Amuc_0994 (248)	144	31	245	K00059	3-oxoacyl-(acyl-carrier-protein) reductase
spy:SPy_1749 (244)	144	34	244	K00059	fabG; putative beta-ketoacyl-ACP reductase
nko:Niako_6081 (251)	144	36	251	K00059	3-oxoacyl-(acyl-carrier-protein) reductase
yan:AYJ57_20065 (254)	144	37	243		3-oxoacyl-ACP reductase
stp:Strop_3025 (245)	143	35	246	K00059	3-oxoacyl-[acyl-carrier-protein] reductase
dav:DESACE_05505 (247)	143	38	241	K00059	3-ketoacyl-ACP reductase
samy:DB32_003887 (248)	143	34	243	K00059	3-oxoacyl-[acyl-carrier protein] reductase
phm:PSMK_22760 (249)	143	35	239	K00059	fabG; 3-oxoacyl-[acyl-carrier-protein] reductase
mlu:Mlut_11580 (248)	143	34	239	K00059	3-oxoacyl-(acyl-carrier-protein) reductase
jde:Jden_1164 (238)	143	34	245	K00059	3-oxoacyl-(acyl-carrier-protein) reductase
gpb:HDN1F_33300 (248)	143	36	244	K00059	3-oxoacyl-(acyl-carrier-protein) reductase
tli:Tlie_1101 (248)	143	35	242	K00059	3-oxoacyl-(acyl-carrier-protein) reductase
lla:L0185 (243)	143	34	247	K00059	fabG; 3-ketoacyl-ACP reductase
alv:Alvin_1891 (246)	143	33	243	K00059	3-oxoacyl-(acyl-carrier-protein) reductase
ssp:SSP2198 (258)	143	33	261	K00019	putative oxidoreductase
sml:Smlt1029 (247)	143	34	247	K00059	fabG; putative 3-oxoacyl-[acyl-carrier protein] reductase
pfq:QQ39_09035 (244)	143	35	242	K00059	fabG; 3-ketoacyl-ACP reductase
mau:Micau_4241 (234)	142	35	239	K00059	3-oxoacyl-(acyl-carrier-protein) reductase
azl:AZL_a04660 (249)	143	36	251		fabG; 3-oxoacyl-[acyl-carrier-protein] reductase
ppe:PEPE_0858 (242)	142	34	250	K00059	3-oxoacyl-[acyl-carrier-protein] reductase
eca:ECA1797 (244)	142	34	241	K00059	fabG; 3-oxoacyl-[acyl-carrier protein] reductase
lpn:lpg0561 (248)	143	35	245	K00023	phaB; acetyoacetyl CoA reductase
plp:Ple7327_1065 (264)	143	36	249	K00059	3-oxoacyl-(acyl-carrier-protein) reductase
dvu:DVU1206 (247)	143	35	237	K00059	fabG; 3-oxoacyl-ACP reductase
sbu:SpiBuddy_0470 (235)	142	34	243	K00059	3-oxoacyl-(acyl-carrier-protein) reductase
pth:PTH_1742 (217)	142	38	186	K00059	FabG; dehydrogenases with different specificities
ges:VT84_29655 (254)	143	34	247	K00059	fabG_11; 3-oxoacyl-[acyl-carrier-protein] reductase FabG
scs:Sta7437_2182 (254)	142	35	247	K00059	3-oxoacyl-(acyl-carrier-protein) reductase
kphy:AOZ06_20195 (234)	142	35	239	K00059	3-oxoacyl-ACP reductase
adg:Adeg_0958 (247)	142	35	240	K00059	3-oxoacyl-(acyl-carrier-protein) reductase
pste:PSTEL_13890 (246)	142	33	242	K00023	hypothetical protein
aac:Aaci_0156 (253)	142	33	253	K00059	short-chain dehydrogenase/reductase SDR
cts:Ctha_0674 (249)	142	35	243	K00059	3-oxoacyl-(acyl-carrier-protein) reductase
psi:S70_01660 (244)	142	35	239	K00059	fabG; 3-ketoacyl-(acyl-carrier-protein) reductase
kur:ASO14_2182 (247)	142	35	251	K00059	fabG; 3-oxoacyl-[acyl-carrier-protein] reductase
rgi:RGI145_22320 (249)	142	35	251		short-chain dehydrogenase
dor:Desor_4702 (247)	142	34	244	K00059	3-oxoacyl-(acyl-carrier-protein) reductase
pam:PANA_1483 (252)	142	35	241	K00059	fabG; FabG
ess:ATZ33_02920 (246)	142	37	242	K00038	3-alpha-hydroxysteroid dehydrogenase
woc:BA177_09490 (251)	142	35	244	K00059	fabG; 3-oxoacyl-ACP reductase
pca:Pcar_1438 (245)	142	33	244	K00059	fabG-2; 3-oxoacyl-(acyl carrier protein) reductase
ppc:HMPREF9154_1034 (246)	142	31	249	K00059	fabG; 3-oxoacyl-[acyl-carrier-protein] reductase
lpil:LIP_1617 (246)	142	33	239	K00059	3-ketoacyl-ACP reductase
pzu:PHZ_p0110 (237)	141	32	241	K00023	phbB; acetoacetyl-CoA reductase
vte:BHY08_05955 (244)	142	35	245	K00059	3-oxoacyl-[acyl-carrier-protein] reductase
yru:BD65_651 (251)	142	35	242	K18009	short chain dehydrogenase family protein
sde:Sde_1629 (247)	142	34	243	K00059	3-oxoacyl-[acyl-carrier-protein] reductase
ttr:Tter_0012 (248)	142	32	243	K00059	3-oxoacyl-(acyl-carrier-protein) reductase
lap:ACP90_01505 (242)	141	33	240	K00023	acetoacetyl-CoA reductase
pac:PPA1533 (239)	141	35	239	K00059	3-oxoacyl-[acyl-carrier protein] reductase
dto:TOL2_C03820 (249)	142	34	251	K00059	bzdZ; BzdZ: predicted dehydrogenase
eel:EUBELI_01720 (247)	141	34	244	K00059	3-oxoacyl-[acyl-carrier protein] reductase
spe:Spro_1906 (244)	141	34	241	K00059	3-oxoacyl-(acyl-carrier-protein) reductase
toc:Toce_1057 (248)	141	34	241	K00059	3-oxoacyl-(acyl-carrier-protein) reductase
cep:Cri9333_0941 (254)	141	37	242	K00059	3-oxoacyl-(acyl-carrier-protein) reductase
tbi:Tbis_1941 (234)	141	38	239	K00059	3-oxoacyl-(acyl-carrier-protein) reductase
put:PT7_3271 (251)	141	35	251		3-ketoacyl-(acyl-carrier-protein) reductase
aeh:Mlg_0994 (247)	141	35	246	K00023	3-oxoacyl-[acyl-carrier-protein] reductase
acr:Acry_0716 (249)	141	35	251		short-chain dehydrogenase/reductase SDR
xbo:XBJ1_2859 (244)	141	34	239	K00059	fabG; 3-oxoacyl-[acyl-carrier-protein] reductase
pphr:APZ00_19195 (245)	141	34	242	K00059	3-oxoacyl-ACP synthase
cap:CLDAP_32860 (253)	141	34	249		gdh; glucose 1-dehydrogenase
cmik:PMARG_ME00307 (244)	141	34	250	K00059	fabG; 3-oxoacyl-[acyl-carrier-protein] reductase FabG
azc:AZC_2050 (261)	141	34	248		short-chain dehydrogenase
hlr:HALLA_05415 (257)	141	36	252		3-ketoacyl-ACP reductase
rmu:RMDY18_10770 (238)	140	35	239	K00059	dehydrogenase
hao:PCC7418_0378 (249)	141	35	246	K00059	3-oxoacyl-(acyl-carrier-protein) reductase
dak:DaAHT2_1286 (248)	140	34	243	K00059	3-oxoacyl-(acyl-carrier-protein) reductase
osg:BST96_16325 (245)	140	35	242	K00059	fabG; 3-oxoacyl-ACP reductase
cps:CPS_2297 (248)	140	34	243	K00059	fabG; 3-oxoacyl-(acyl-carrier-protein) reductase
pmr:PMI0861 (244)	140	35	239	K00059	fabG; 3-oxoacyl-[acyl-carrier protein] reductase
plm:Plim_3123 (251)	140	35	240	K00059	3-oxoacyl-(acyl-carrier-protein) reductase
eic:NT01EI_2369 (244)	140	34	242	K00059	3-oxoacyl-(acyl-carrier-protein) reductase, putative
kfl:Kfla_3714 (234)	140	35	239	K00059	3-oxoacyl-(acyl-carrier-protein) reductase
chy:CHY_1447 (247)	140	36	241	K00059	fabG; 3-oxoacyl-(acyl-carrier-protein) reductase
ova:OBV_34500 (250)	140	36	245	K00059	fabG; 3-oxoacyl-[acyl-carrier-protein] reductase
agn:AFK25_04125 (256)	140	34	257	K00019	3-hydroxybutyrate dehydrogenase
puv:PUV_09870 (250)	140	33	238	K00059	fabG; 3-oxoacyl-[acyl-carrier-protein] reductase
haa:A5892_11185 (247)	140	35	243	K00059	fabG; 3-oxoacyl-[acyl-carrier-protein] reductase
pgi:PG_1239 (248)	140	35	246	K00059	fabG; 3-oxoacyl-(acyl-carrier-protein) reductase
hch:HCH_04617 (253)	140	32	256	K00059	short-chain alcohol dehydrogenase-like protein
tcu:Tcur_2277 (234)	140	35	239	K00059	3-oxoacyl-(acyl-carrier-protein) reductase
bop:AXW83_11210 (262)	140	35	248		3-oxoacyl-ACP reductase
tap:GZ22_00335 (260)	140	35	254		oxidoreductase
cpro:CPRO_06540 (244)	140	34	247	K00059	fabG_1; 3-oxoacyl-[acyl-carrier-protein] reductase FabG
bpb:bpr_I1267 (246)	140	33	248	K00059	fabG1; 3-oxoacyl-(acyl-carrier-protein) reductase FabG1
dar:Daro_2017 (248)	140	36	245	K00059	3-oxoacyl-[acyl-carrier-protein] reductase
ofo:BRW83_2100 (251)	140	35	240	K00059	fabG_2; 3-oxoacyl-[acyl-carrier-protein] reductase FabG
