# Supplementary material for: Analyses of gut microbiota and plasma bile acids enable stratification of patients for antidiabetic treatment
Source: Nat Commun. 2017 Nov 27;8:1785. doi: 10.1038/s41467-017-01682-2 (PMC5702614; doi:10.1038/s41467-017-01682-2)
Supplement: Supplementary file 9 — Supplementary Data 6 [file 41467_2017_1682_MOESM9_ESM.xlsx]

## Sheet: supplemental data 4
Supplemental Data 6 Comparison of annotation results of gene encoding 7β-hsdh based on BLASTP and BlastKOALA
		BlastKOALA based on KEGG online database					Reference sequence from Uniprot				BlastP based on reference sequence from Uniprot
Protein id	Protein length	KO	Definition	Score	Gene (Length)	Identidy	Subject sequence id	Subject protein name	Subject organism	EC/KO	Percentage of identical matches	Alignment length	E-value	Bit score	Number of mismatches	Number of gap openings	Start of alignment in query	End of alignment in query	Start of alignment in subject	End of alignment in subject	Identity
MH0230_GL0033041	264	K07124	uncharacterized protein	40	amd:AMED_3565 (272)	32	tr|R9UAM1|R9UAM1_RUMGN	7-beta-hydroxysteroid dehydrogenase	Ruminococcus gnavus	[1.1.1.201]	75.86	261	2e-151	411	63	0	1	261	1	261	0.75
V1.FI17_GL0022164	267	K07124	uncharacterized protein	37	mrm:A7982_06060 (263)	34	tr|R9UAM1|R9UAM1_RUMGN	7-beta-hydroxysteroid dehydrogenase	Ruminococcus gnavus	[1.1.1.201]	71.76	262	4e-140	383	73	1	4	265	3	263	0.707865
MH0341_GL0002832	263	K07124	uncharacterized protein	40	nde:NIDE2127 (280)	33	tr|R9UAM1|R9UAM1_RUMGN	7-beta-hydroxysteroid dehydrogenase	Ruminococcus gnavus	[1.1.1.201]	100	263	6e-174	468	0	0	1	263	1	263	1
MH0287_GL0017711	274	K07124	uncharacterized protein	38	amd:AMED_3565 (272)	32	tr|R9UAM1|R9UAM1_RUMGN	7-beta-hydroxysteroid dehydrogenase	Ruminococcus gnavus	[1.1.1.201]	75.86	261	2e-151	412	63	0	11	271	1	261	0.722628
T2D-140A_GL0118157	168	K07124	uncharacterized protein	28	aba:Acid345_3576 (276)	32	tr|R9UAM1|R9UAM1_RUMGN	7-beta-hydroxysteroid dehydrogenase	Ruminococcus gnavus	[1.1.1.201]	73.81	168	4e-93	259	44	0	1	168	1	168	0.738095
MH0442_GL0075348	263	K07124	uncharacterized protein	40	mrm:A7982_06060 (263)	34	tr|R9UAM1|R9UAM1_RUMGN	7-beta-hydroxysteroid dehydrogenase	Ruminococcus gnavus	[1.1.1.201]	84.03	263	1e-150	409	42	0	1	263	1	263	0.840304
V1.FI37_GL0147841	185	K07124	uncharacterized protein	31	amd:AMED_3565 (272)	35	tr|R9UAM1|R9UAM1_RUMGN	7-beta-hydroxysteroid dehydrogenase	Ruminococcus gnavus	[1.1.1.201]	71.74	184	2e-92	258	51	1	2	185	3	185	0.718919
O2.UC48-0_GL0311599	263	K07124	uncharacterized protein	41	nde:NIDE2127 (280)	32	tr|R9UAM1|R9UAM1_RUMGN	7-beta-hydroxysteroid dehydrogenase	Ruminococcus gnavus	[1.1.1.201]	85.82	261	5e-155	421	37	0	1	261	1	261	0.851711
O2.UC48-1_GL0210446	263	K07124	uncharacterized protein	39	mrm:A7982_06060 (263)	32	tr|R9UAM1|R9UAM1_RUMGN	7-beta-hydroxysteroid dehydrogenase	Ruminococcus gnavus	[1.1.1.201]	91.25	263	3e-162	439	23	0	1	263	1	263	0.912548
V1.UC26-4_GL0085871	279	K07124	uncharacterized protein	38	mrm:A7982_06060 (263)	32	tr|R9UAM1|R9UAM1_RUMGN	7-beta-hydroxysteroid dehydrogenase	Ruminococcus gnavus	[1.1.1.201]	84.41	263	4e-143	391	41	0	17	279	1	263	0.795699
MH0189_GL0128084	267	K07124	uncharacterized protein	36	mrm:A7982_06060 (263)	35	tr|R9UAM1|R9UAM1_RUMGN	7-beta-hydroxysteroid dehydrogenase	Ruminococcus gnavus	[1.1.1.201]	71.76	262	5e-140	383	73	1	4	265	3	263	0.707865
V1.CD12-3_GL0050736	261	K07124	uncharacterized protein	41	mrm:A7982_06060 (263)	34	UniRef90_G9FRD6	7-beta-hydroxysteroid dehydrogenase	Clostridium sardiniense	[1.1.1.201]	80.46	261	2e-171	462	51	0	1	261	1	261	0.804598
T2D-140A_GL0038357	52	NA	NA				tr|R9UAM1|R9UAM1_RUMGN	7-beta-hydroxysteroid dehydrogenase	Ruminococcus gnavus	[1.1.1.201]	69.39	49	1e-24	79.7	15	0	1	49	213	261	0.653846
