# Supplementary material for: Analyses of gut microbiota and plasma bile acids enable stratification of patients for antidiabetic treatment
Source: Nat Commun. 2017 Nov 27;8:1785. doi: 10.1038/s41467-017-01682-2 (PMC5702614; doi:10.1038/s41467-017-01682-2)
Supplement: Supplementary file 10 — Supplementary Data 7 [file 41467_2017_1682_MOESM10_ESM.xlsx]

## Sheet: Supplementary Data 5
Supplementary Data 7 Validation of bile acid metabolism gene annotation by BlastP against the entire UniProt database							Unmatched annotation based on best scoring UniProt protein sequences (Top 1)		Unmatched annotation based on best scoring UniProt protein sequences (Top 2)		Unmatched annotation based on best scoring UniProt protein sequences (Top 3)
Gene name	Enzyme	KO	Annotation	#Number of annoated gene	Percent of genes with same annotation of best scoring UniProt protein sequences（%）	Annotation names of the same gene/protein in UniProt database	Submitted protein name	Percent of annoated genes(%)	Submitted protein name	Percent of annoated genes(%)	Submitted protein name	Percent of annoated genes(%)
baiE	4.2.1.106	K15872	Bile acid 7-α dehydratase	68	0.867647	Bile acid 7-alpha-dehydratase/ BaiE/Putative bile acid 7-alpha-dehydratase
bsh	3.5.1.24	K01442	Bile salt hydrolase	1722	0.984321	Choloylglycine hydrolase/ Bile salt hydrolase/ others ( see detailed information in: http://www.genome.jp/kegg-bin/UniProt_list?ko=K01442)
baiI	NA	K15874	Bile-acid 7β-dehydratase	20	1	BaiI
baiG	NA	NA	Bile acid transporter	1284	0.956386	BaiG/bile acid transport/ bile acid/Na+ transport/ bile acid/Na+ symporter/ others (see detailed information in: http://www.genome.jp/kegg-bin/UniProt_list?ko=K03453)
7β-hsdh	1.1.1.201	NA	7β-hydroxysteroid dehydrogenase	13	1	7-beta-hydroxysteroid dehydrogenase, SDR family oxidoreductase,short chain dehydrogenase/reductase family protein
baiF	3.1.2.26	K15871	Bile acid-CoA hydrolase	664	0.1069	Bile acid-CoA hydrolase/ baiF/ bile acid CoA-transferase/ Bile acid-inducible operon protein F/ Bile acid-CoA hydrolase (Bile acid-coenzyme A hydrolase)(Bile acid-inducible operon protein F)	Formyl-coenzyme A transferase	0.159091	CoA-transferase family III protein	0.0988636	Carnitine dehydratase	0.0772727
baiCD	NA	K15870	NAD(H)-dependent 7α-hydroxy-3-oxo-Δ4-cholenoic acid oxidoreductase	429	0.04	Bile acid-inducible operon protein CD/ BaiCD/ Probable oxidoreductase BaiCD	NADH oxidase	0.394958	Pyridine nucleotide-disulfide oxidoreductase	0.184874	2,4-dienoyl-CoA reductase	0.0621849
baiH	NA	K15873	NAD(H)-dependent 7β-hydroxy-3-oxo-Δ4-cholenoic acid oxidoreductase	323	0.013544	BaiH/ NAD+-dependent 7beta-hydroxy-3-oxo bile acid-CoA-ester 4-dehydrogenase	NADH oxidase	0.485327	Pyridine nucleotide-disulfide oxidoreductase	0.151242	2,4-dienoyl-CoA reductase	0.0609481
baiB	6.2.1.7	K15868	Bile acid-CoA ligase	417	0.55304	Bile acid-CoA ligase/AMP-binding enzyme	Acetyl-coenzyme A synthetase	0.10086	Short-chain-fatty-acid--CoA ligase	0.0695652	2-succinylbenzoate--CoA ligase	0.03304
baiA	1.1.1.395	K15869	3α-hydroxy bile acid-CoA-ester 3-dehydrogenase	1867	0.10645	BaiA; 3alpha-hydroxy bile acid-CoA-ester 3-dehydrogenase [EC:1.1.1.395];Bile acid 7-dehydroxylase 1/3；Putative bile acid 7-dehydroxylase 1/3 ；3alpha-hydroxy bile acid-CoA-ester 3-dehydrogenase 1/3	3-oxoacyl-[acyl-carrier-protein] reductase	0.525203	Oxidoreductase short chain dehydrogenase/reductase family protein	0.06415	Beta-ketoacyl-ACP reductase	0.02467
7α-hsdh	1.1.1.159	K00076	7α-hydroxysteroid dehydrogenase	9295	0.0392	7α-hydroxysteroid dehydrogenase/NADP-dependent 7-alpha-hydroxysteroid dehydrogenase	3-oxoacyl-[acyl-carrier-protein] reductase	0.32259	Oxidoreductase short chain dehydrogenase/reductase family protein	0.161	Gluconate 5-dehydrogenase	0.05956
